# Supplementary material for: Demographic isolation and attitudes toward group work in student-selected lab groups
Source: PLoS One. 2024 Sep 24;19(9):e0310918. doi: 10.1371/journal.pone.0310918 (PMC11421786; doi:10.1371/journal.pone.0310918)
Supplement: S2 File — (XLSX) [file pone.0310918.s005.xlsx]

## Sheet: S19_data
cohort	net_id_pre	first_name_pre	last_name_pre	student_identifier	criteria_multi
S19	jc2764	Jenny	Chan	1	I joined the students who were sitting next to me to form a research group.
S19	bh446	Ben	Ho	2	I joined the students who were sitting next to me to form a research group.,I formed a research group with my friends.
S19	adj48	Ananya	Jambhale	3	I joined the students who were sitting next to me to form a research group.,I selected my group members based on their GPA and familiarity with the biological concepts.,I formed a research group with my friends.,I selected my group members based on their year in college.,I selected my group members based on the major they are enrolled in.
S19	mjc467	Marcella	Cross	4	I joined the students who were sitting next to me to form a research group.,I formed a research group with my friends.
S19	ss2939	Sophia	Su	5	I joined the students who were sitting next to me to form a research group.
S19	ibp6	Ilana	Price	6	I joined the students who were sitting next to me to form a research group.
S19	bj252	Beatrice	Juskeviciute	7	I joined the students who were sitting next to me to form a research group.,I formed a research group with my friends.
S19	bo78	Brooke	Overholt	8	I joined the students who were sitting next to me to form a research group.,I formed a research group with my friends.
S19	ho245	Hyemin	Oh	9	I joined the students who were sitting next to me to form a research group.
S19	nv242	Neal	Vasireddi	10	I joined the students who were sitting next to me to form a research group.
S19	lrr38	Lauren	Rivera	11	I joined the students who were sitting next to me to form a research group.
S19	jts277	Julia	Siegel Nieves	12	I joined the students who were sitting next to me to form a research group.
S19	rta37	Rajan	Alagar	13	I joined the students who were sitting next to me to form a research group.
S19	ekc77	Eri	Chambrone	14	I joined the students who were sitting next to me to form a research group.,I formed a research group with my friends.
S19	dlr257	David	Rusakow	15	I joined the students who were sitting next to me to form a research group.
S19	ssb246	Samra	Belete	16	I joined the students who were sitting next to me to form a research group.,I formed a research group with my friends.
S19	sjp262	Simon	Peck	17	I joined the students who were sitting next to me to form a research group.
S19	mnc45	Maple	Chen	18	I joined the students who were sitting next to me to form a research group.
S19	llx3	Lucy	Xin	19	I joined the students who were sitting next to me to form a research group.
S19	mg894	Mariana	Gandolfo Bustamante	20	I joined the students who were sitting next to me to form a research group.
S19	msj59	Melissa	Jones	21	I joined the students who were sitting next to me to form a research group.
S19	jla278	James	Adair	22	I joined the students who were sitting next to me to form a research group.,I formed a research group with my friends.
S19	ark259	Aiden	Kolodziej	23	I joined the students who were sitting next to me to form a research group.
S19	us53	uzaam	syed	24	I joined the students who were sitting next to me to form a research group.
S19	lbk76	Logan	Kinnaman	25	I formed a research group with my friends.
S19	rnd29	Ria	Desai	26	I joined the students who were sitting next to me to form a research group.
S19	nih22	Natalie	Ho	27	I joined the students who were sitting next to me to form a research group.,I formed a research group with my friends.
S19	afa49	Anisah	Alladeen	28	I joined the students who were sitting next to me to form a research group.
S19	rel257	Rollin	Leavitt	29	I joined the students who were sitting next to me to form a research group.
S19	vap44	Viva	Paintsil	30	I joined the students who were sitting next to me to form a research group.
S19	sf434	Samantha	Feliz	31	I joined the students who were sitting next to me to form a research group.,I formed a research group with my friends.
S19	aac99	Ashley	Contreras	32	I joined the students who were sitting next to me to form a research group.,I formed a research group with my friends.
S19	spp59	Supriya	Pandit	33	I joined the students who were sitting next to me to form a research group.
S19	cey27	Chloe	Young	34	I joined the students who were sitting next to me to form a research group.
S19	znm4	Zahra	Masih	35	I formed a research group with my friends.
S19	ham79	Hannah	McCray	36	I joined the students who were sitting next to me to form a research group.,I selected my group members based on their GPA and familiarity with the biological concepts.,I formed a research group with my friends.
S19	az477	Amber	Zhang	37	I joined the students who were sitting next to me to form a research group.,I formed a research group with my friends.
S19	jgo24	Julia	O‚ÄôConnor	38	I joined the students who were sitting next to me to form a research group.
S19	jcn72	Jacob	Nixon	39	I joined the students who were sitting next to me to form a research group.
S19	diw29	Daniel	Weiss	40	I joined the students who were sitting next to me to form a research group.,I selected my group members based on English being their first language or not.
S19	ewy4	Everest	Yan	41	I selected my group members based on their age.,I selected my group members based on their year in college.,I selected my group members based on the major they are enrolled in.
S19	smc386	Shao	Chen	42	I joined the students who were sitting next to me to form a research group.,I selected my group members based on their race/ethnicity.
S19	ans249	Arjun	Sweet	43	I selected my group members based on their GPA and familiarity with the biological concepts.,I selected my group members based on the major they are enrolled in.
S19	sc2296	Sarah	Coupal	44	I joined the students who were sitting next to me to form a research group.
S19	eap263	Emily	Pogson	45	I joined the students who were sitting next to me to form a research group.
S19	rk667	Rubashruti	Kanna	46	I joined the students who were sitting next to me to form a research group.
S19	jgc228	Jameson	Crandell	47	I joined the students who were sitting next to me to form a research group.
S19	cak258	Christian	Konja	48	I joined the students who were sitting next to me to form a research group.
S19	mer295	Matt	Rosenthal	49	I joined the students who were sitting next to me to form a research group.
S19	abl88	Aidan	Lee	50	I joined the students who were sitting next to me to form a research group.
S19	mcl229	Maggie	Lejeune	51	I joined the students who were sitting next to me to form a research group.,I formed a research group with my friends.
S19	cz423	Chris	Zamor	52	I joined the students who were sitting next to me to form a research group.
S19	Aec289	Skai	Codner	53	I joined the students who were sitting next to me to form a research group.
S19	mhk99	Maria	Komorowski	54	I joined the students who were sitting next to me to form a research group.
S19	kgr33	Katherine	Riha	55	I joined the students who were sitting next to me to form a research group.
S19	skc77	Samantha	Chu	56	I formed a research group with my friends.
S19	ozp2	Olivia	Pawlowski	57	I joined the students who were sitting next to me to form a research group.
S19	mgm266	Mason	Muir	58	I joined the students who were sitting next to me to form a research group.,I formed a research group with my friends.
S19	htr8	Hallie	Riffkin	59	I joined the students who were sitting next to me to form a research group.,I formed a research group with my friends.
S19	oct6	Olivia	Tuma	60	I joined the students who were sitting next to me to form a research group.
S19	sm2386	Sanweda	Mahagabin	61	I joined the students who were sitting next to me to form a research group.
S19	Ay344	Ashley	Yu	62	I joined the students who were sitting next to me to form a research group.
S19	mn479	Malvika	Narayan	63	I joined the students who were sitting next to me to form a research group.
S19	ntw24	Naomi	Wang	64	I joined the students who were sitting next to me to form a research group.
S19	enr23	Elena	Runfeldt	65	I joined the students who were sitting next to me to form a research group.
S19	csl78	Caroline	Lee	66	I joined the students who were sitting next to me to form a research group.
S19	vmb32	Vanessa	Barragan	67	I joined the students who were sitting next to me to form a research group.,I formed a research group with my friends.
S19	kam445	Katherine	Meluni	68	I joined the students who were sitting next to me to form a research group.,I formed a research group with my friends.
S19	lcd42	Luke	Detlor	69	I joined the students who were sitting next to me to form a research group.
S19	ja527	Jermic	Aryee	70	I joined the students who were sitting next to me to form a research group.
S19	jd846	Jimmy	Dhillon	71	I joined the students who were sitting next to me to form a research group.,I formed a research group with my friends.
S19	sma242	Sarra	Al-Zayer	72	I joined the students who were sitting next to me to form a research group.,I formed a research group with my friends.
S19	cff44	Catalina	Ferreira-Dias	73	I joined the students who were sitting next to me to form a research group.,I formed a research group with my friends.
S19	jmh529	Julia	Hans	74	I joined the students who were sitting next to me to form a research group.,I selected my group members based on their GPA and familiarity with the biological concepts.
S19	jmj267	John	Jaicks	75	I joined the students who were sitting next to me to form a research group.
S19	jhh278	Jennifer	Hoang	76	I joined the students who were sitting next to me to form a research group.,I formed a research group with my friends.
S19	gw322	Gigi	Wong	77	I joined the students who were sitting next to me to form a research group.,I selected my group members based on their GPA and familiarity with the biological concepts.,I formed a research group with my friends.
S19	cp529	Christian	Ponce Garcia	78	I joined the students who were sitting next to me to form a research group.
S19	ark245	Aine	Keel	79	I joined the students who were sitting next to me to form a research group.
S19	mie22	Maureen	Ekwebelem	80	I joined the students who were sitting next to me to form a research group.
S19	Ljs299	Leah	Snyder	81	I joined the students who were sitting next to me to form a research group.
S19	jz459	Julia	Zhu	82	I joined the students who were sitting next to me to form a research group.
S19	kjr68	Kaylin	Ro	83	I joined the students who were sitting next to me to form a research group.,I selected my group members based on their race/ethnicity.
S19	scd86	Sammy	DeLorenzo	84	I joined the students who were sitting next to me to form a research group.
S19	caf238	Chelsea	Frisch	85	I joined the students who were sitting next to me to form a research group.
S19	gd299	Gianna-Jade	del Vecchio	86	I joined the students who were sitting next to me to form a research group.
S19	nkg29	Nora	Gera	87	I joined the students who were sitting next to me to form a research group.
S19	aan27	Allyson	Newman	88	I joined the students who were sitting next to me to form a research group.
S19	anv26	Alanis	Villanueva	89	I joined the students who were sitting next to me to form a research group.
S19	bip5	Brittanie	Pic	90	I joined the students who were sitting next to me to form a research group.
S19	Htr24	Haylen	Rosberger	91	I joined the students who were sitting next to me to form a research group.
S19	raf262	Riley	Fukano	92	I selected my group members based on their GPA and familiarity with the biological concepts.,I formed a research group with my friends.
S19	emg262	Elijah	Gallimore-Repole	93	I joined the students who were sitting next to me to form a research group.
S19	wms83	William	Soe	94	I joined the students who were sitting next to me to form a research group.
S19	al2379	Amanda	Lazar	95	I joined the students who were sitting next to me to form a research group.
S19	avg46	Andy	Goncalves	96	I joined the students who were sitting next to me to form a research group.
S19	jhb338	Jackson	Bauer	97	I joined the students who were sitting next to me to form a research group.
S19	avg39	Annette	Gleiberman	98	I joined the students who were sitting next to me to form a research group.,I selected my group members based on the major they are enrolled in.
S19	cl848	Chunlu	Li	99	I joined the students who were sitting next to me to form a research group.,I formed a research group with my friends.,I selected my group members based on their race/ethnicity.,I selected my group members based on English being their first language or not.,I selected my group members based on being first-generation college students or not.
S19	byl24	Benjamin	Lo	100	I joined the students who were sitting next to me to form a research group.
S19	kmt222	Katie	Thorsberg	101	I joined the students who were sitting next to me to form a research group.
S19	dg568	Deja	Gilliam	102	I joined the students who were sitting next to me to form a research group.,I formed a research group with my friends.
S19	lmo53	louise	Ortego	103	I joined the students who were sitting next to me to form a research group.
S19	ajr294	Andrew	Riner	104	I joined the students who were sitting next to me to form a research group.
S19	ama337	Amer	Ahmed	105	I joined the students who were sitting next to me to form a research group.,I formed a research group with my friends.
S19	mjc484	Mackenzie	Childs	106	I joined the students who were sitting next to me to form a research group.
S19	no75	Nina	Oleynikov	107	I joined the students who were sitting next to me to form a research group.,I selected my group members based on their year in college.
S19	gvs28	Gabriella	Spinola	108	I joined the students who were sitting next to me to form a research group.
S19	kgg39	Kaelyn	Gaza	109	I joined the students who were sitting next to me to form a research group.,I formed a research group with my friends.
S19	jmm782	Julia	Morse	110	I joined the students who were sitting next to me to form a research group.
S19	ceh287	Christyn	Hung	111	I joined the students who were sitting next to me to form a research group.
S19	sk2436	Suvd	Khaliun	112	I joined the students who were sitting next to me to form a research group.,I formed a research group with my friends.
S19	ims67	Ilana	Schachter	113	I joined the students who were sitting next to me to form a research group.
S19	gc485	Georgina	Cedeno	114	I joined the students who were sitting next to me to form a research group.
S19	slc277	Sabrina	Celis	115	I joined the students who were sitting next to me to form a research group.
S19	ced226	Clara	Deley	116	I joined the students who were sitting next to me to form a research group.,I formed a research group with my friends.
S19	mr922	Madelaine	Rangel	117	I joined the students who were sitting next to me to form a research group.,I selected my group members based on their year in college.
S19	rek243	Rebekah	Kang	118	I selected my group members based on their race/ethnicity.,I selected my group members based on their year in college.
S19	tgl34	Tiffany	Lam	119	I joined the students who were sitting next to me to form a research group.,I formed a research group with my friends.
S19	dql3	Darby	Le	120	I joined the students who were sitting next to me to form a research group.
S19	sew258	Stephanie	Wright	121	I joined the students who were sitting next to me to form a research group.,I formed a research group with my friends.
S19	zrl9	Zoe	Lieberman	122	I joined the students who were sitting next to me to form a research group.,I selected my group members based on their GPA and familiarity with the biological concepts.,I formed a research group with my friends.
S19	mlr298	Myles	Rosenzweig	123	I joined the students who were sitting next to me to form a research group.,I formed a research group with my friends.
S19	aaa368	Atif	Akhter	124	I joined the students who were sitting next to me to form a research group.,I formed a research group with my friends.
S19	rjc367	Rachael	Chen	125	I joined the students who were sitting next to me to form a research group.,I formed a research group with my friends.
S19	lse37	Lucas	Evans	126	I joined the students who were sitting next to me to form a research group.,I formed a research group with my friends.
S19	src232	Sam	Chiesa	127	I joined the students who were sitting next to me to form a research group.,I formed a research group with my friends.
S19	jrr332	James	Riccio	128	I joined the students who were sitting next to me to form a research group.
S19	sj536	Shuah	Jang	129	I joined the students who were sitting next to me to form a research group.,I formed a research group with my friends.
S19	bco25	Brooke	Olson	130	I joined the students who were sitting next to me to form a research group.
S19	hs788	Heewon (Karen)	Sohn	131	I joined the students who were sitting next to me to form a research group.,I formed a research group with my friends.
S19	ccb227	Catherine	Barry	132	I joined the students who were sitting next to me to form a research group.
S19	ael235	Angie	Luna Menjivar	133	I joined the students who were sitting next to me to form a research group.,I formed a research group with my friends.
S19	cao62	Celestine	Owusu	134	I joined the students who were sitting next to me to form a research group.,I formed a research group with my friends.
S19	mps282	Matthew	Schaeffer	135	I joined the students who were sitting next to me to form a research group.
S19	alw282	Alexandra	Woo	136	I joined the students who were sitting next to me to form a research group.
S19	yd65	Yoel	Dusi	137	I joined the students who were sitting next to me to form a research group.
S19	dls386	Danielle	Streever	138	I joined the students who were sitting next to me to form a research group.
S19	mtt58	Mariam	Trichas	139	I joined the students who were sitting next to me to form a research group.
S19	nmf44	Nicole	Feriancek	140	I joined the students who were sitting next to me to form a research group.
S19	ssl273	Sonia	Lulla	141	I joined the students who were sitting next to me to form a research group.,I formed a research group with my friends.
S19	caa239	Christy Bryana	Atangana	142	I joined the students who were sitting next to me to form a research group.
S19	dmp269	Dean	Pucciarelli	143	I joined the students who were sitting next to me to form a research group.
S19	mgl65	Maxwell	Lowery	144	I joined the students who were sitting next to me to form a research group.
S19	jal547	Julie	Lewis	145	I formed a research group with my friends.
S19	gm463	Gabriela	Martin	146	I joined the students who were sitting next to me to form a research group.,I formed a research group with my friends.
S19	nkm36	Naina	Murthy	147	I joined the students who were sitting next to me to form a research group.,I formed a research group with my friends.
S19	amo72	Arsen	Omurzakov	148	I formed a research group with my friends.
S19	jrl345	Joshua	Levine	149	I joined the students who were sitting next to me to form a research group.
S19	atg55	Alicia	Golden	150	I joined the students who were sitting next to me to form a research group.,I selected my group members based on their GPA and familiarity with the biological concepts.
S19	adt68	Ariana	Thakurdyal	151	I joined the students who were sitting next to me to form a research group.,I formed a research group with my friends.
S19	Jlw388	Jenna	Webb	152	I joined the students who were sitting next to me to form a research group.,I formed a research group with my friends.
S19	gmc96	Grace	Cala	153	I joined the students who were sitting next to me to form a research group.,I formed a research group with my friends.
S19	kg495	Kashen	Gibson	154	I joined the students who were sitting next to me to form a research group.
S19	eak268	Eric	Kohut	155	I joined the students who were sitting next to me to form a research group.
S19	jfd77	John	Deitsch	156	I joined the students who were sitting next to me to form a research group.
S19	dl594	Douglas	Lo	157	I joined the students who were sitting next to me to form a research group.
S19	abn46	Adityanarayanan	Nair	158	I joined the students who were sitting next to me to form a research group.
S19	hej26	Hope	Jarrard	159	I joined the students who were sitting next to me to form a research group.
S19	rjs496	Regan	Staudenraus	160	I joined the students who were sitting next to me to form a research group.
S19	jm2255	Jiwon	Moon	161	I joined the students who were sitting next to me to form a research group.
S19	jl2865	Jessie	Lou	162	I joined the students who were sitting next to me to form a research group.
S19	kab393	Kelvin	Baafi	163	I selected my group members based on their race/ethnicity.,I selected my group members based on English being their first language or not.,I selected my group members based on being first-generation college students or not.,I selected my group members based on being American or international students.,I selected my group members based on their year in college.,I selected my group members based on…
S19	dtb75	Daniel	Bennett	164	I joined the students who were sitting next to me to form a research group.
S19	sbg97	Sabrina	Giaimo	165	I joined the students who were sitting next to me to form a research group.
S19	tsm93	Tanmay	Mehta	166	I joined the students who were sitting next to me to form a research group.,I formed a research group with my friends.
S19	aa845	Abigail	Agyapong	167	I joined the students who were sitting next to me to form a research group.
S19	slv48	Sravya	Varanasi	168	I joined the students who were sitting next to me to form a research group.
S19	gp275	Gabrielle	Peralta	169	I joined the students who were sitting next to me to form a research group.,I formed a research group with my friends.
S19	cmn86	Callee	Norton	170	I joined the students who were sitting next to me to form a research group.
S19	md685	Maryyam	Durrani	171	I joined the students who were sitting next to me to form a research group.
S19	smk372	Scott	Ko	172	I joined the students who were sitting next to me to form a research group.
S19	fal46	Felisha	Li	173	I joined the students who were sitting next to me to form a research group.,I formed a research group with my friends.
S19	cak265	Cristian	Kim	174	I joined the students who were sitting next to me to form a research group.
S19	nnj9	Nile	Jones	175	I joined the students who were sitting next to me to form a research group.
S19	yvh4	Vivian	Huang	176	I joined the students who were sitting next to me to form a research group.
S19	ich24	Isabelle	Holt	177	I joined the students who were sitting next to me to form a research group.,I formed a research group with my friends.
S19	mei24	Miranda	Iannone	178	I joined the students who were sitting next to me to form a research group.,I formed a research group with my friends.
S19	mgm284	Morgan	McCartan	179	I joined the students who were sitting next to me to form a research group.,I formed a research group with my friends.
S19	jrd326	Julia	Dorr	180	I joined the students who were sitting next to me to form a research group.
S19	ngh37	Nitori	Henderson	181	I joined the students who were sitting next to me to form a research group.
S19	jcm536	Jada	Miles	182	I joined the students who were sitting next to me to form a research group.
S19	trl49	Talia	Lefkowitz	183	I joined the students who were sitting next to me to form a research group.
S19	sdm249	Shamanth	Murundi	184	I joined the students who were sitting next to me to form a research group.
S19	km662	Kate	Mosle	185	I joined the students who were sitting next to me to form a research group.,I formed a research group with my friends.
S19	bdp67	Brendan	Parent	186	I joined the students who were sitting next to me to form a research group.
S19	lan65	Leigh	Neuburger	187	I joined the students who were sitting next to me to form a research group.,I selected my group members based on their year in college.,I selected my group members based on the major they are enrolled in.
S19	jna47	Joshua	Ahsan	188	I joined the students who were sitting next to me to form a research group.
S19	amd434	Alexander	Dawson	189	I joined the students who were sitting next to me to form a research group.
S19	cis26	Catherine	Somoza	190	I formed a research group with my friends.
S19	aja256	Alwany	Angeles Taveras	191	I joined the students who were sitting next to me to form a research group.,I formed a research group with my friends.
S19	cdb93	Craig	Benjamin	192	I joined the students who were sitting next to me to form a research group.,I formed a research group with my friends.
S19	Mdp228	Marcos	Perez	193	I joined the students who were sitting next to me to form a research group.
S19	hl687	Hajeong	Lee	194	I joined the students who were sitting next to me to form a research group.
S19	mjm724	Madeline	McCanne	195	I joined the students who were sitting next to me to form a research group.,I selected my group members based on their race/ethnicity.
S19	tyg2	Tamara	Grinberg	196	I joined the students who were sitting next to me to form a research group.
S19	rsk222	Raksha	Krishnan	197	I joined the students who were sitting next to me to form a research group.
S19	esk87	Emma	Kranich	198	I joined the students who were sitting next to me to form a research group.,I formed a research group with my friends.
S19	heb75	Holly	Black	199	I joined the students who were sitting next to me to form a research group.,I formed a research group with my friends.
S19	mla96	Monique	Anderson	200	I joined the students who were sitting next to me to form a research group.
S19	ldv26	Laura	Valderrabano	201	I joined the students who were sitting next to me to form a research group.,I formed a research group with my friends.
S19	tyo3	Trisha	Ortiz	202	I joined the students who were sitting next to me to form a research group.
S19	dyk27	Daniel	Ko	203	I joined the students who were sitting next to me to form a research group.
S19	plf28	Peyton	Fort	204	I joined the students who were sitting next to me to form a research group.
S19	rcc269	Rachel	Christopherson	205	I joined the students who were sitting next to me to form a research group.
S19	cjl98	Consuelo	Le	206	I joined the students who were sitting next to me to form a research group.,I formed a research group with my friends.
S19	ial28	Isabella	Lepez	207	I joined the students who were sitting next to me to form a research group.
S19	cge25	Cisco	Espinosa	208	I joined the students who were sitting next to me to form a research group.,I selected my group members based on their GPA and familiarity with the biological concepts.,I formed a research group with my friends.
S19	cjc347	Christina	Chong	209	I joined the students who were sitting next to me to form a research group.,I formed a research group with my friends.
S19	mce54	Michael	Eboh	210	I joined the students who were sitting next to me to form a research group.
S19	tct38	Truman	Tse	211	I joined the students who were sitting next to me to form a research group.,I formed a research group with my friends.
S19	Aq52	Andrea	Quezada Vargas	212	I joined the students who were sitting next to me to form a research group.
S19	ahh84	Amber	Haywood	213	I joined the students who were sitting next to me to form a research group.
S19	amw338	Ariella	Walker	214	I joined the students who were sitting next to me to form a research group.
S19	nmh67	Nicole	Hempel	215	I joined the students who were sitting next to me to form a research group.
S19	ays43	Amanuel	Sahilu	216	I joined the students who were sitting next to me to form a research group.
S19	tmh232	Tiffany	Hurtado	217	I joined the students who were sitting next to me to form a research group.,I selected my group members based on their GPA and familiarity with the biological concepts.,I formed a research group with my friends.
S19	rnl32	Rachel	Lin	218	I joined the students who were sitting next to me to form a research group.
S19	ha359	Haniya	Abbasi	219	I joined the students who were sitting next to me to form a research group.
S19	slh268	Sarah	Huang	220	I joined the students who were sitting next to me to form a research group.,I formed a research group with my friends.
S19	fsa22	Faris	Aziz	221	I joined the students who were sitting next to me to form a research group.,I selected my group members based on their GPA and familiarity with the biological concepts.,I formed a research group with my friends.
S19	cyk29	Christine	Kim	222	I joined the students who were sitting next to me to form a research group.
S19	klz25	Kelly	Zhou	223	I joined the students who were sitting next to me to form a research group.,I formed a research group with my friends.
S19	bb575	Betty	Bai	224	I joined the students who were sitting next to me to form a research group.,I formed a research group with my friends.
S19	aal84	Angelyn	Loh	225	I joined the students who were sitting next to me to form a research group.,I formed a research group with my friends.,I selected my group members based on their race/ethnicity.
S19	vfe3	Vincent	Eng	226	I joined the students who were sitting next to me to form a research group.,I formed a research group with my friends.
S19	sd544	Sage	Demopoulos	227	I formed a research group with my friends.
S19	nbm48	Nico	Modesti	228	I joined the students who were sitting next to me to form a research group.,I formed a research group with my friends.
S19	bfg26	Brendan	Gonyo	229	I joined the students who were sitting next to me to form a research group.
S19	ijr23	Irving	Rose	230	I joined the students who were sitting next to me to form a research group.
S19	jwc239	James	Calano	231	I joined the students who were sitting next to me to form a research group.
S19	zjk6	Zoe	Kim	232	I joined the students who were sitting next to me to form a research group.,I formed a research group with my friends.
S19	po87	Prince	Osei Marfo	233	I joined the students who were sitting next to me to form a research group.,I formed a research group with my friends.,I selected my group members based on the major they are enrolled in.
S19	shk86	Sarah	Kim	234	I joined the students who were sitting next to me to form a research group.,I formed a research group with my friends.,I selected my group members based on their sexual orientation.
S19	yap8	Yusol	Park	235	I joined the students who were sitting next to me to form a research group.,I formed a research group with my friends.
S19	tml93	Troy	Laurence	236	I joined the students who were sitting next to me to form a research group.
S19	mw694	Marguerite	Wang	237	I formed a research group with my friends.

## Sheet: F19_data
cohort	student_identifier	criteria_multi	first_sit	change_group	change_seat
F19	241	I joined the students who were sitting next to me to form a research group.	I took the first empty chair I found.	No	No
F19	242	I joined the students who were sitting next to me to form a research group.,I selected my group members based on their GPA and familiarity with the biological concepts.	I took the first empty chair I found.	No	No
F19	243	I joined the students who were sitting next to me to form a research group.,I formed a research group with my friends.	I took the first empty chair I found.	No	No
F19	244	I formed a research group with my friends.,I selected my group members based on their race/ethnicity.,I selected my group members based on English being their first language or not.	I took the first empty chair I found.	Yes	No
F19	245	I joined the students who were sitting next to me to form a research group.	I sat by my friends.	No	No
F19	246	I joined the students who were sitting next to me to form a research group.,I formed a research group with my friends.,I selected my group members based on their year in college.	I took the first empty chair I found.	No	No
F19	247	I joined the students who were sitting next to me to form a research group.	I took the first empty chair I found.	No	No
F19	248	I joined the students who were sitting next to me to form a research group.	I took the first empty chair I found.	No	No
F19	249	I joined the students who were sitting next to me to form a research group.	I took the first empty chair I found.	Yes	No
F19	250	I joined the students who were sitting next to me to form a research group.	I took the first empty chair I found.	No	No
F19	251	I joined the students who were sitting next to me to form a research group.	I took the first empty chair I found.	No	No
F19	252	I joined the students who were sitting next to me to form a research group.	I took the first empty chair I found.	No	No
F19	253	I joined the students who were sitting next to me to form a research group.	I took the first empty chair I found.	No	No
F19	254	I joined the students who were sitting next to me to form a research group.,I formed a research group with my friends.	Other.	No	No
F19	255	I joined the students who were sitting next to me to form a research group.,I selected my group members based on their GPA and familiarity with the biological concepts.	I took the first empty chair I found.	No	No
F19	256	I joined the students who were sitting next to me to form a research group.,I formed a research group with my friends.	I sat by my friends.	Yes	Yes
F19	257	I joined the students who were sitting next to me to form a research group.	Other.	No	No
F19	258	I joined the students who were sitting next to me to form a research group.	I took the first empty chair I found.	No	No
F19	259	I joined the students who were sitting next to me to form a research group.	I took the first empty chair I found.	No	No
F19	260	I joined the students who were sitting next to me to form a research group.,I selected my group members based on their GPA and familiarity with the biological concepts.,I formed a research group with my friends.	I took the first empty chair I found.	No	No
F19	261	I joined the students who were sitting next to me to form a research group.	I sat by my friends.	No	No
F19	262	I joined the students who were sitting next to me to form a research group.	I took the first empty chair I found.	No	No
F19	263	I joined the students who were sitting next to me to form a research group.,I formed a research group with my friends.	I took the first empty chair I found.	No	No
F19	264	I joined the students who were sitting next to me to form a research group.	I sat by my friends.	No	No
F19	265	I selected my group members based on their GPA and familiarity with the biological concepts.,I joined the students who were sitting next to me in LECTURE to form a research group.	I sat by my friends.	No	Yes
F19	266	I formed a research group with my friends.	I sat by my friends.	No	No
F19	267	I joined the students who were sitting next to me to form a research group.,I selected my group members based on their GPA and familiarity with the biological concepts.,I formed a research group with my friends.	I took the first empty chair I found.	No	No
F19	268	I formed a research group with my friends.,I joined the students who were sitting next to me in LECTURE to form a research group.	I sat by my friends.	No	Yes
F19	269	I joined the students who were sitting next to me to form a research group.,I formed a research group with my friends.,I selected my group members based on their year in college.,I selected my group members based on the major they are enrolled in.	I sat by my friends.	Yes	No
F19	270	I joined the students who were sitting next to me to form a research group.	I took the first empty chair I found.	Yes	No
F19	271	I selected my group members based on their gender.	I took the first empty chair I found.	No	No
F19	272	I joined the students who were sitting next to me to form a research group.	I took the first empty chair I found.	No	No
F19	273	I joined the students who were sitting next to me to form a research group.	I took the first empty chair I found.	No	No
F19	274	I joined the students who were sitting next to me to form a research group.	Other.	No	Yes
F19	275	I formed a research group with my friends.	I took the first empty chair I found.	No	No
F19	276	I joined the students who were sitting next to me to form a research group.	I sat next to people who visually were similar to me (Demographics: gender, ethnicity, nationality, etc.).	No	No
F19	277	I joined the students who were sitting next to me to form a research group.	I took the first empty chair I found.	No	Yes
F19	278	I joined the students who were sitting next to me to form a research group.,I formed a research group with my friends.	I sat by my friends.	No	No
F19	279	I joined the students who were sitting next to me to form a research group.,I formed a research group with my friends.	Other.	Yes	No
F19	280	I joined the students who were sitting next to me to form a research group.,I selected my group members based on their GPA and familiarity with the biological concepts.,I formed a research group with my friends.,I selected my group members based on the major they are enrolled in.	I sat by my friends.	No	No
F19	281	I formed a research group with my friends.	I sat by my friends.	No	No
F19	282	I joined the students who were sitting next to me to form a research group.	I took the first empty chair I found.	No	No
F19	283	I joined the students who were sitting next to me to form a research group.,I formed a research group with my friends.	I sat by my friends.	No	Yes
F19	284	I joined the students who were sitting next to me to form a research group.,I selected my group members based on their year in college.	I took the first empty chair I found.	No	No
F19	285	I joined the students who were sitting next to me to form a research group.	I took the first empty chair I found.	No	No
F19	286	I joined the students who were sitting next to me to form a research group.	I took the first empty chair I found.	No	No
F19	287	I joined the students who were sitting next to me to form a research group.	I took the first empty chair I found.	No	No
F19	288	I joined the students who were sitting next to me to form a research group.	I took the first empty chair I found.	No	No
F19	289	I joined the students who were sitting next to me to form a research group.,I selected my group members based on their year in college.	Other.	No	No
F19	290	I joined the students who were sitting next to me to form a research group.	I took the first empty chair I found.	No	No
F19	291	I joined the students who were sitting next to me to form a research group.,I formed a research group with my friends.,I selected my group members based on their age.,I selected my group members based on their year in college.	I took the first empty chair I found.	No	No
F19	292	I joined the students who were sitting next to me to form a research group.,I formed a research group with my friends.,I selected my group members based on their race/ethnicity.	I took the first empty chair I found.	No	No
F19	293	I joined the students who were sitting next to me to form a research group.	I took the first empty chair I found.	No	No
F19	294	I joined the students who were sitting next to me to form a research group.	I took the first empty chair I found.	No	No
F19	295	I joined the students who were sitting next to me to form a research group.	I took the first empty chair I found.	No	No
F19	296	I joined the students who were sitting next to me to form a research group.	I took the first empty chair I found.	Yes	No
F19	297	I joined the students who were sitting next to me to form a research group.	I took the first empty chair I found.	No	No
F19	298	I joined the students who were sitting next to me to form a research group.	I took the first empty chair I found.	No	No
F19	299	I joined the students who were sitting next to me to form a research group.,I formed a research group with my friends.	I took the first empty chair I found.	No	No
F19	300	I joined the students who were sitting next to me to form a research group.,I formed a research group with my friends.	I took the first empty chair I found.	No	No
F19	301	I joined the students who were sitting next to me to form a research group.	I took the first empty chair I found.	No	No
F19	302	I joined the students who were sitting next to me to form a research group.	I took the first empty chair I found.	No	No
F19	303	I joined the students who were sitting next to me to form a research group.	I took the first empty chair I found.	No	No
F19	304	I formed a research group with my friends.	I took the first empty chair I found.	No	No
F19	305	I joined the students who were sitting next to me to form a research group.	I took the first empty chair I found.	No	No
F19	306	I joined the students who were sitting next to me to form a research group.	I took the first empty chair I found.	No	No
F19	307	I joined the students who were sitting next to me to form a research group.	I took the first empty chair I found.	No	No
F19	308	I joined the students who were sitting next to me to form a research group.	I took the first empty chair I found.	No	No
F19	309	I joined the students who were sitting next to me to form a research group.,I formed a research group with my friends.	I took the first empty chair I found.	No	No
F19	310	I joined the students who were sitting next to me to form a research group.	I took the first empty chair I found.	No	No
F19	311	I joined the students who were sitting next to me to form a research group.,I formed a research group with my friends.	I sat by my friends.	No	No
F19	312	I joined the students who were sitting next to me to form a research group.	I sat by my friends.	No	No
F19	313	I joined the students who were sitting next to me to form a research group.,I selected my group members based on their race/ethnicity.	I sat next to people who visually were similar to me (Demographics: gender, ethnicity, nationality, etc.).	No	No
F19	314	I joined the students who were sitting next to me to form a research group.,I joined the students who were sitting next to me in LECTURE to form a research group.	I took the first empty chair I found.	No	Yes
F19	315	I joined the students who were sitting next to me to form a research group.	I took the first empty chair I found.	No	No
F19	316	I joined the students who were sitting next to me to form a research group.,I formed a research group with my friends.	I sat by my friends.	No	No
F19	317	I formed a research group with my friends.	Other.	No	No
F19	318	I joined the students who were sitting next to me to form a research group.	Other.	No	No
F19	319	I joined the students who were sitting next to me to form a research group.	I took the first empty chair I found.	No	No
F19	320	I joined the students who were sitting next to me to form a research group.	I took the first empty chair I found.	No	No
F19	321	I joined the students who were sitting next to me to form a research group.	I took the first empty chair I found.	No	No
F19	322	I joined the students who were sitting next to me to form a research group.	I took the first empty chair I found.	No	No
F19	323	I joined the students who were sitting next to me to form a research group.	I took the first empty chair I found.	No	No
F19	324	I joined the students who were sitting next to me to form a research group.,I formed a research group with my friends.	I took the first empty chair I found.	No	No
F19	325	I joined the students who were sitting next to me to form a research group.,I selected my group members based on their GPA and familiarity with the biological concepts.,I formed a research group with my friends.	Other.	No	Yes
F19	326	I selected my group members based on their race/ethnicity.,I selected my group members based on being American or international students.	I took the first empty chair I found.	No	No
F19	327	I joined the students who were sitting next to me to form a research group.,I selected my group members based on English being their first language or not.,I selected my group members based on their year in college.	I took the first empty chair I found.	No	No
F19	328	I joined the students who were sitting next to me to form a research group.,I selected my group members based on their GPA and familiarity with the biological concepts.,I selected my group members based on English being their first language or not.	I took the first empty chair I found.	No	No
F19	329	I joined the students who were sitting next to me to form a research group.	I took the first empty chair I found.	No	No
F19	330	I joined the students who were sitting next to me to form a research group.,I formed a research group with my friends.	I took the first empty chair I found.	No	No
F19	331	I joined the students who were sitting next to me to form a research group.	I took the first empty chair I found.	Yes	No
F19	332	I joined the students who were sitting next to me to form a research group.	I took the first empty chair I found.	No	No
F19	333	I joined the students who were sitting next to me to form a research group.	I took the first empty chair I found.	No	No
F19	334	I joined the students who were sitting next to me to form a research group.	I took the first empty chair I found.	No	No
F19	335	I joined the students who were sitting next to me to form a research group.,I formed a research group with my friends.,I selected my group members based on their gender.,I selected my group members based on English being their first language or not.	I sat next to people who visually were similar to me (Demographics: gender, ethnicity, nationality, etc.).	No	No
F19	336	I joined the students who were sitting next to me to form a research group.	I took the first empty chair I found.	No	No
F19	337	I joined the students who were sitting next to me to form a research group.	I took the first empty chair I found.	No	No
F19	338	I joined the students who were sitting next to me to form a research group.	I took the first empty chair I found.	No	No
F19	339	I joined the students who were sitting next to me to form a research group.,I formed a research group with my friends.	I sat by my friends.	Yes	No
F19	340	I joined the students who were sitting next to me to form a research group.	I sat by my friends.	Yes	No
F19	341	I formed a research group with my friends.	I sat by my friends.	No	No
F19	342	I joined the students who were sitting next to me in LECTURE to form a research group.	I took the first empty chair I found.	No	Yes
F19	343	I joined the students who were sitting next to me to form a research group.	I took the first empty chair I found.	No	Yes
F19	344	I joined the students who were sitting next to me to form a research group.,I joined the students who were sitting next to me in LECTURE to form a research group.	I took the first empty chair I found.	No	No
F19	345	I joined the students who were sitting next to me to form a research group.	I took the first empty chair I found.	No	Yes
F19	346	I formed a research group with my friends.,I selected my group members based on their year in college.	I took the first empty chair I found.	No	No
F19	347	I joined the students who were sitting next to me to form a research group.	I sat by my friends.	Yes	No
F19	348	I joined the students who were sitting next to me to form a research group.,I formed a research group with my friends.	I took the first empty chair I found.	No	No
F19	349	I joined the students who were sitting next to me to form a research group.	I sat by my friends.	No	No
F19	350	I formed a research group with my friends.	I sat by my friends.	No	Yes
F19	351	I joined the students who were sitting next to me to form a research group.	I took the first empty chair I found.	No	No
F19	352	I joined the students who were sitting next to me to form a research group.	I took the first empty chair I found.	No	Yes
F19	353	I joined the students who were sitting next to me to form a research group.	I took the first empty chair I found.	No	No
F19	354	I joined the students who were sitting next to me to form a research group.	I took the first empty chair I found.	No	No
F19	355	I joined the students who were sitting next to me to form a research group.,I formed a research group with my friends.	I took the first empty chair I found.	No	No
F19	356	I joined the students who were sitting next to me to form a research group.,I formed a research group with my friends.	I took the first empty chair I found.	No	No
F19	357	I joined the students who were sitting next to me to form a research group.	I took the first empty chair I found.	No	No
F19	358	I joined the students who were sitting next to me to form a research group.	I took the first empty chair I found.	No	No
F19	359	I joined the students who were sitting next to me to form a research group.,I joined the students who were sitting next to me in LECTURE to form a research group.	Other.	No	No
F19	360	I joined the students who were sitting next to me to form a research group.,I selected my group members based on their gender.,I selected my group members based on their year in college.,I joined the students who were sitting next to me in LECTURE to form a research group.	I sat next to people who visually were similar to me (Demographics: gender, ethnicity, nationality, etc.).	No	No
F19	361	I joined the students who were sitting next to me to form a research group.,I selected my group members based on their gender.,I selected my group members based on their year in college.	I took the first empty chair I found.	No	No
F19	362	I joined the students who were sitting next to me to form a research group.	I sat next to people who visually were similar to me (Demographics: gender, ethnicity, nationality, etc.).	No	Yes
F19	363	I joined the students who were sitting next to me to form a research group.	I took the first empty chair I found.	Yes	Yes
F19	364	I joined the students who were sitting next to me to form a research group.	I took the first empty chair I found.	No	No
F19	365	I joined the students who were sitting next to me to form a research group.	I took the first empty chair I found.	No	No
F19	366	I joined the students who were sitting next to me to form a research group.,I selected my group members based on their age.,I selected my group members based on their year in college.,I joined the students who were sitting next to me in LECTURE to form a research group.	I took the first empty chair I found.	No	Yes
F19	367	I selected my group members based on their gender.,I selected my group members based on their age.	I sat next to people who visually were similar to me (Demographics: gender, ethnicity, nationality, etc.).	No	Yes
F19	368	I joined the students who were sitting next to me to form a research group.	I took the first empty chair I found.	No	No
F19	369	I joined the students who were sitting next to me to form a research group.,I selected my group members based on their age.,I selected my group members based on their year in college.	Other.	No	No
F19	370	I joined the students who were sitting next to me to form a research group.	I took the first empty chair I found.	No	No
F19	371	I joined the students who were sitting next to me to form a research group.	Other.	No	No
F19	372	I joined the students who were sitting next to me to form a research group.	I took the first empty chair I found.	No	No
F19	373	I joined the students who were sitting next to me in LECTURE to form a research group.	I sat by my friends.	No	No
F19	374	I joined the students who were sitting next to me to form a research group.,I formed a research group with my friends.	I took the first empty chair I found.	No	No
F19	375	I joined the students who were sitting next to me to form a research group.	I took the first empty chair I found.	No	No
F19	376	I joined the students who were sitting next to me to form a research group.,I formed a research group with my friends.	I took the first empty chair I found.	No	No
F19	377	I joined the students who were sitting next to me to form a research group.	I took the first empty chair I found.	No	No
F19	378	I joined the students who were sitting next to me to form a research group.,I formed a research group with my friends.	I took the first empty chair I found.	No	No
F19	379	I joined the students who were sitting next to me to form a research group.	I took the first empty chair I found.	No	No
F19	380	I joined the students who were sitting next to me to form a research group.,I formed a research group with my friends.	Other.	Yes	Yes
F19	381	I joined the students who were sitting next to me to form a research group.	I sat by my friends.	No	Yes
F19	382	I joined the students who were sitting next to me to form a research group.,I formed a research group with my friends.	I took the first empty chair I found.	No	No
F19	383	I joined the students who were sitting next to me to form a research group.,I selected my group members based on their gender.	Other.	No	No
F19	384	I joined the students who were sitting next to me to form a research group.,I formed a research group with my friends.	I took the first empty chair I found.	No	No
F19	385	I joined the students who were sitting next to me to form a research group.	I took the first empty chair I found.	No	No
F19	386	I joined the students who were sitting next to me to form a research group.	I took the first empty chair I found.	No	No
F19	387	I joined the students who were sitting next to me to form a research group.	I took the first empty chair I found.	No	No
F19	388	I joined the students who were sitting next to me to form a research group.,I formed a research group with my friends.	I took the first empty chair I found.	No	Yes
F19	389	I joined the students who were sitting next to me to form a research group.,I formed a research group with my friends.,I selected my group members based on their gender.,I selected my group members based on their year in college.	I sat next to people who visually were similar to me (Demographics: gender, ethnicity, nationality, etc.).	No	Yes
F19	390	I joined the students who were sitting next to me to form a research group.,I formed a research group with my friends.	I took the first empty chair I found.	No	No
F19	391	I joined the students who were sitting next to me to form a research group.,I selected my group members based on their GPA and familiarity with the biological concepts.,I formed a research group with my friends.,I selected my group members based on their gender.	I sat by my friends.	No	No
F19	392	I formed a research group with my friends.	I sat by my friends.	No	No
F19	393	I joined the students who were sitting next to me to form a research group.	I took the first empty chair I found.	No	No
F19	394	I joined the students who were sitting next to me to form a research group.	Other.	No	No
F19	395	I joined the students who were sitting next to me to form a research group.,I formed a research group with my friends.,I selected my group members based on their gender.,I selected my group members based on their race/ethnicity.,I selected my group members based on their year in college.,I selected my group members based on the major they are enrolled in.,I joined the students who were sitting ne…	I sat next to people who visually were similar to me (Demographics: gender, ethnicity, nationality, etc.).	No	Yes
F19	396	I joined the students who were sitting next to me to form a research group.,I selected my group members based on their race/ethnicity.,I selected my group members based on the major they are enrolled in.	I took the first empty chair I found.	No	No
F19	397	I joined the students who were sitting next to me to form a research group.,I selected my group members based on their race/ethnicity.,I selected my group members based on their year in college.	I sat next to people who visually were similar to me (Demographics: gender, ethnicity, nationality, etc.).	No	No
F19	398	I joined the students who were sitting next to me to form a research group.,I formed a research group with my friends.,I selected my group members based on their gender.,I selected my group members based on their race/ethnicity.,I selected my group members based on their year in college.	I took the first empty chair I found.	No	Yes
F19	399	I joined the students who were sitting next to me to form a research group.	Other.	No	Yes
F19	400	I joined the students who were sitting next to me to form a research group.,I joined the students who were sitting next to me in LECTURE to form a research group.	I took the first empty chair I found.	Yes	Yes
F19	401	I joined the students who were sitting next to me to form a research group.,I formed a research group with my friends.	I sat by my friends.	No	No
F19	402	I joined the students who were sitting next to me to form a research group.	I took the first empty chair I found.	No	No
F19	403	I joined the students who were sitting next to me to form a research group.	I took the first empty chair I found.	No	No
F19	404	I joined the students who were sitting next to me to form a research group.	I sat next to people who visually were similar to me (Demographics: gender, ethnicity, nationality, etc.).	No	No
F19	405	I joined the students who were sitting next to me to form a research group.	I took the first empty chair I found.	No	No
F19	406	I joined the students who were sitting next to me to form a research group.	I took the first empty chair I found.	No	No
F19	407	I joined the students who were sitting next to me to form a research group.	I took the first empty chair I found.	No	No
F19	408	I joined the students who were sitting next to me to form a research group.	I took the first empty chair I found.	No	No
F19	409	I joined the students who were sitting next to me to form a research group.	I took the first empty chair I found.	No	No
F19	410	I joined the students who were sitting next to me to form a research group.	I took the first empty chair I found.	No	No
F19	411	I joined the students who were sitting next to me to form a research group.	I took the first empty chair I found.	No	No
F19	412	I joined the students who were sitting next to me to form a research group.	I took the first empty chair I found.	No	No
F19	413	I joined the students who were sitting next to me to form a research group.,I selected my group members based on their year in college.	I took the first empty chair I found.	No	Yes
F19	414	I joined the students who were sitting next to me to form a research group.,I selected my group members based on their gender.	I took the first empty chair I found.	No	No
F19	415	I joined the students who were sitting next to me to form a research group.	I took the first empty chair I found.	No	No
F19	416	I joined the students who were sitting next to me to form a research group.,I formed a research group with my friends.	I took the first empty chair I found.	No	No
F19	417	I formed a research group with my friends.	Other.	No	No
F19	418	I joined the students who were sitting next to me to form a research group.,I formed a research group with my friends.	I sat by my friends.	No	No
F19	419	I joined the students who were sitting next to me to form a research group.	I took the first empty chair I found.	No	No
F19	420	I joined the students who were sitting next to me to form a research group.	I took the first empty chair I found.	No	No
F19	421	I joined the students who were sitting next to me to form a research group.	I took the first empty chair I found.	No	No
F19	422	I joined the students who were sitting next to me to form a research group.,I selected my group members based on their age.,I selected my group members based on their year in college.	I took the first empty chair I found.	No	No
F19	423	I joined the students who were sitting next to me to form a research group.,I formed a research group with my friends.	I sat by my friends.	No	No
F19	424	I joined the students who were sitting next to me to form a research group.,I selected my group members based on their gender.	I took the first empty chair I found.	No	No
F19	425	I joined the students who were sitting next to me to form a research group.	I took the first empty chair I found.	Yes	Yes
F19	426	I formed a research group with my friends.	I sat by my friends.	No	No
F19	427	I joined the students who were sitting next to me to form a research group.,I formed a research group with my friends.	I sat by my friends.	No	No
F19	428	I joined the students who were sitting next to me to form a research group.,I formed a research group with my friends.	I took the first empty chair I found.	No	Yes
F19	429	I joined the students who were sitting next to me to form a research group.	I took the first empty chair I found.	No	No
F19	430	I joined the students who were sitting next to me to form a research group.	I took the first empty chair I found.	No	No
F19	431	I joined the students who were sitting next to me to form a research group.	I took the first empty chair I found.	No	No
F19	432	I joined the students who were sitting next to me to form a research group.,I formed a research group with my friends.	I took the first empty chair I found.	No	No
F19	433	I joined the students who were sitting next to me to form a research group.	I took the first empty chair I found.	No	No
F19	434	I joined the students who were sitting next to me to form a research group.	I took the first empty chair I found.	No	No
F19	435	I joined the students who were sitting next to me to form a research group.,I joined the students who were sitting next to me in LECTURE to form a research group.	I took the first empty chair I found.	No	No
F19	436	I joined the students who were sitting next to me to form a research group.	I took the first empty chair I found.	No	No
F19	437	I selected my group members based on their GPA and familiarity with the biological concepts.,I selected my group members based on their year in college.	I took the first empty chair I found.	No	No
F19	438	I joined the students who were sitting next to me to form a research group.	I took the first empty chair I found.	No	No
F19	439	I joined the students who were sitting next to me to form a research group.,I formed a research group with my friends.	I took the first empty chair I found.	No	No
F19	440	I selected my group members based on their GPA and familiarity with the biological concepts.,I formed a research group with my friends.,I selected my group members based on their gender.,I selected my group members based on their race/ethnicity.,I selected my group members based on their age.,I selected my group members based on their year in college.,I selected my group members based on the majo…	I sat by my friends.	No	No
F19	441	I joined the students who were sitting next to me to form a research group.,I formed a research group with my friends.	I took the first empty chair I found.	No	No
F19	442	I joined the students who were sitting next to me to form a research group.,I selected my group members based on their year in college.	I took the first empty chair I found.	No	No
F19	443	I joined the students who were sitting next to me to form a research group.,I formed a research group with my friends.	I sat by my friends.	No	No
F19	444	I joined the students who were sitting next to me in LECTURE to form a research group.	I took the first empty chair I found.	No	Yes
F19	445	I joined the students who were sitting next to me to form a research group.,I selected my group members based on their GPA and familiarity with the biological concepts.,I formed a research group with my friends.	I sat by my friends.	No	No
F19	446	I joined the students who were sitting next to me to form a research group.	I took the first empty chair I found.	No	No
F19	447	I joined the students who were sitting next to me to form a research group.	I took the first empty chair I found.	No	No
F19	448	I joined the students who were sitting next to me to form a research group.	I took the first empty chair I found.	No	No
F19	449	I joined the students who were sitting next to me to form a research group.	I sat by my friends.	No	No
F19	450	I joined the students who were sitting next to me to form a research group.	I took the first empty chair I found.	No	No
