# Supplementary material for: Demographic isolation and attitudes toward group work in student-selected lab groups
Source: PLoS One. 2024 Sep 24;19(9):e0310918. doi: 10.1371/journal.pone.0310918 (PMC11421786; doi:10.1371/journal.pone.0310918)
Supplement: S3 File — (XLSX) [file pone.0310918.s006.xlsx]

## Sheet: raw_percent_groups_updated
Stata command: tabstat female_iso1- female_iso100, col(statistics)
variable	percent of groups with isolation	percent of all students who are isolated
female_iso1	0.287129	0.0957096
female_iso2	0.217822	0.0726073
female_iso3	0.227723	0.0759076
female_iso4	0.227723	0.0759076
female_iso5	0.247525	0.0825083
female_iso6	0.188119	0.0627063
female_iso7	0.277228	0.0924092
female_iso8	0.237624	0.0792079
female_iso9	0.217822	0.0726073
female_iso10	0.277228	0.0924092
female_iso11	0.227723	0.0759076
female_iso12	0.217822	0.0726073
female_iso13	0.247525	0.0825083
female_iso14	0.257426	0.0858086
female_iso15	0.257426	0.0858086
female_iso16	0.257426	0.0858086
female_iso17	0.267327	0.0891089
female_iso18	0.207921	0.0693069
female_iso19	0.267327	0.0891089
female_iso20	0.277228	0.0924092
female_iso21	0.257426	0.0858086
female_iso22	0.257426	0.0858086
female_iso23	0.227723	0.0759076
female_iso24	0.257426	0.0858086
female_iso25	0.237624	0.0792079
female_iso26	0.247525	0.0825083
female_iso27	0.257426	0.0858086
female_iso28	0.247525	0.0825083
female_iso29	0.267327	0.0891089
female_iso30	0.237624	0.0792079
female_iso31	0.257426	0.0858086
female_iso32	0.247525	0.0825083
female_iso33	0.247525	0.0825083
female_iso34	0.19802	0.0660066
female_iso35	0.19802	0.0660066
female_iso36	0.257426	0.0858086
female_iso37	0.237624	0.0792079
female_iso38	0.207921	0.0693069
female_iso39	0.237624	0.0792079
female_iso40	0.257426	0.0858086
female_iso41	0.247525	0.0825083
female_iso42	0.277228	0.0924092
female_iso43	0.227723	0.0759076
female_iso44	0.257426	0.0858086
female_iso45	0.217822	0.0726073
female_iso46	0.247525	0.0825083
female_iso47	0.227723	0.0759076
female_iso48	0.247525	0.0825083
female_iso49	0.257426	0.0858086
female_iso50	0.227723	0.0759076
female_iso51	0.257426	0.0858086
female_iso52	0.227723	0.0759076
female_iso53	0.247525	0.0825083
female_iso54	0.227723	0.0759076
female_iso55	0.257426	0.0858086
female_iso56	0.267327	0.0891089
female_iso57	0.237624	0.0792079
female_iso58	0.227723	0.0759076
female_iso59	0.227723	0.0759076
female_iso60	0.267327	0.0891089
female_iso61	0.217822	0.0726073
female_iso62	0.207921	0.0693069
female_iso63	0.237624	0.0792079
female_iso64	0.267327	0.0891089
female_iso65	0.257426	0.0858086
female_iso66	0.227723	0.0759076
female_iso67	0.237624	0.0792079
female_iso68	0.227723	0.0759076
female_iso69	0.247525	0.0825083
female_iso70	0.227723	0.0759076
female_iso71	0.217822	0.0726073
female_iso72	0.267327	0.0891089
female_iso73	0.247525	0.0825083
female_iso74	0.178218	0.0594059
female_iso75	0.207921	0.0693069
female_iso76	0.227723	0.0759076
female_iso77	0.267327	0.0891089
female_iso78	0.267327	0.0891089
female_iso79	0.207921	0.0693069
female_iso80	0.207921	0.0693069
female_iso81	0.217822	0.0726073
female_iso82	0.237624	0.0792079
female_iso83	0.267327	0.0891089
female_iso84	0.29703	0.0990099
female_iso85	0.217822	0.0726073
female_iso86	0.237624	0.0792079
female_iso87	0.257426	0.0858086
female_iso88	0.207921	0.0693069
female_iso89	0.247525	0.0825083
female_iso90	0.217822	0.0726073
female_iso91	0.207921	0.0693069
female_iso92	0.237624	0.0792079
female_iso93	0.207921	0.0693069
female_iso94	0.267327	0.0891089
female_iso95	0.207921	0.0693069
female_iso96	0.217822	0.0726073
female_iso97	0.257426	0.0858086
female_iso98	0.237624	0.0792079
female_iso99	0.287129	0.0957096
female_~o100	0.19802	0.0660066
AVERAGE OF 100 TRIALS	0.24	0.08
. tabstat BHN_iso1- BHN_iso100, col(statistics)
variable	percent of groups with isolation	percent of all students who are isolated
BHN_iso1	0.445545	0.148515
BHN_iso2	0.405941	0.135314
BHN_iso3	0.366337	0.122112
BHN_iso4	0.326733	0.108911
BHN_iso5	0.336634	0.112211
BHN_iso6	0.346535	0.115512
BHN_iso7	0.376238	0.125413
BHN_iso8	0.366337	0.122112
BHN_iso9	0.415842	0.138614
BHN_iso10	0.336634	0.112211
BHN_iso11	0.39604	0.132013
BHN_iso12	0.405941	0.135314
BHN_iso13	0.39604	0.132013
BHN_iso14	0.316832	0.105611
BHN_iso15	0.356436	0.118812
BHN_iso16	0.326733	0.108911
BHN_iso17	0.346535	0.115512
BHN_iso18	0.366337	0.122112
BHN_iso19	0.346535	0.115512
BHN_iso20	0.316832	0.105611
BHN_iso21	0.356436	0.118812
BHN_iso22	0.435644	0.145215
BHN_iso23	0.39604	0.132013
BHN_iso24	0.376238	0.125413
BHN_iso25	0.346535	0.115512
BHN_iso26	0.336634	0.112211
BHN_iso27	0.346535	0.115512
BHN_iso28	0.435644	0.145215
BHN_iso29	0.356436	0.118812
BHN_iso30	0.376238	0.125413
BHN_iso31	0.39604	0.132013
BHN_iso32	0.376238	0.125413
BHN_iso33	0.405941	0.135314
BHN_iso34	0.405941	0.135314
BHN_iso35	0.376238	0.125413
BHN_iso36	0.346535	0.115512
BHN_iso37	0.39604	0.132013
BHN_iso38	0.386139	0.128713
BHN_iso39	0.376238	0.125413
BHN_iso40	0.376238	0.125413
BHN_iso41	0.376238	0.125413
BHN_iso42	0.346535	0.115512
BHN_iso43	0.326733	0.108911
BHN_iso44	0.336634	0.112211
BHN_iso45	0.386139	0.128713
BHN_iso46	0.376238	0.125413
BHN_iso47	0.415842	0.138614
BHN_iso48	0.356436	0.118812
BHN_iso49	0.435644	0.145215
BHN_iso50	0.465346	0.155115
BHN_iso51	0.405941	0.135314
BHN_iso52	0.366337	0.122112
BHN_iso53	0.376238	0.125413
BHN_iso54	0.316832	0.105611
BHN_iso55	0.39604	0.132013
BHN_iso56	0.405941	0.135314
BHN_iso57	0.366337	0.122112
BHN_iso58	0.39604	0.132013
BHN_iso59	0.346535	0.115512
BHN_iso60	0.39604	0.132013
BHN_iso61	0.376238	0.125413
BHN_iso62	0.405941	0.135314
BHN_iso63	0.415842	0.138614
BHN_iso64	0.415842	0.138614
BHN_iso65	0.366337	0.122112
BHN_iso66	0.376238	0.125413
BHN_iso67	0.39604	0.132013
BHN_iso68	0.386139	0.128713
BHN_iso69	0.39604	0.132013
BHN_iso70	0.386139	0.128713
BHN_iso71	0.376238	0.125413
BHN_iso72	0.386139	0.128713
BHN_iso73	0.445545	0.148515
BHN_iso74	0.376238	0.125413
BHN_iso75	0.366337	0.122112
BHN_iso76	0.425743	0.141914
BHN_iso77	0.435644	0.145215
BHN_iso78	0.346535	0.115512
BHN_iso79	0.356436	0.118812
BHN_iso80	0.405941	0.135314
BHN_iso81	0.405941	0.135314
BHN_iso82	0.366337	0.122112
BHN_iso83	0.39604	0.132013
BHN_iso84	0.425743	0.141914
BHN_iso85	0.336634	0.112211
BHN_iso86	0.336634	0.112211
BHN_iso87	0.435644	0.145215
BHN_iso88	0.415842	0.138614
BHN_iso89	0.435644	0.145215
BHN_iso90	0.386139	0.128713
BHN_iso91	0.435644	0.145215
BHN_iso92	0.376238	0.125413
BHN_iso93	0.386139	0.128713
BHN_iso94	0.336634	0.112211
BHN_iso95	0.356436	0.118812
BHN_iso96	0.386139	0.128713
BHN_iso97	0.376238	0.125413
BHN_iso98	0.39604	0.132013
BHN_iso99	0.366337	0.122112
BHN_iso100	0.435644	0.145215
AVERAGE OF 100 TRIALS	0.381287	0.127096
. tabstat fgen_iso1- fgen_iso100, col(statistics)
variable	percent of groups with isolation	percent of all students who are isolated
fgen_iso1	0.306931	0.10231
fgen_iso2	0.326733	0.108911
fgen_iso3	0.326733	0.108911
fgen_iso4	0.267327	0.0891089
fgen_iso5	0.29703	0.0990099
fgen_iso6	0.326733	0.108911
fgen_iso7	0.287129	0.0957096
fgen_iso8	0.287129	0.0957096
fgen_iso9	0.287129	0.0957096
fgen_iso10	0.346535	0.115512
fgen_iso11	0.306931	0.10231
fgen_iso12	0.29703	0.0990099
fgen_iso13	0.287129	0.0957096
fgen_iso14	0.267327	0.0891089
fgen_iso15	0.29703	0.0990099
fgen_iso16	0.326733	0.108911
fgen_iso17	0.336634	0.112211
fgen_iso18	0.287129	0.0957096
fgen_iso19	0.316832	0.105611
fgen_iso20	0.326733	0.108911
fgen_iso21	0.267327	0.0891089
fgen_iso22	0.267327	0.0891089
fgen_iso23	0.29703	0.0990099
fgen_iso24	0.316832	0.105611
fgen_iso25	0.267327	0.0891089
fgen_iso26	0.346535	0.115512
fgen_iso27	0.366337	0.122112
fgen_iso28	0.306931	0.10231
fgen_iso29	0.287129	0.0957096
fgen_iso30	0.287129	0.0957096
fgen_iso31	0.326733	0.108911
fgen_iso32	0.267327	0.0891089
fgen_iso33	0.287129	0.0957096
fgen_iso34	0.257426	0.0858086
fgen_iso35	0.326733	0.108911
fgen_iso36	0.306931	0.10231
fgen_iso37	0.287129	0.0957096
fgen_iso38	0.247525	0.0825083
fgen_iso39	0.346535	0.115512
fgen_iso40	0.277228	0.0924092
fgen_iso41	0.306931	0.10231
fgen_iso42	0.306931	0.10231
fgen_iso43	0.29703	0.0990099
fgen_iso44	0.326733	0.108911
fgen_iso45	0.29703	0.0990099
fgen_iso46	0.326733	0.108911
fgen_iso47	0.267327	0.0891089
fgen_iso48	0.326733	0.108911
fgen_iso49	0.306931	0.10231
fgen_iso50	0.287129	0.0957096
fgen_iso51	0.287129	0.0957096
fgen_iso52	0.287129	0.0957096
fgen_iso53	0.287129	0.0957096
fgen_iso54	0.326733	0.108911
fgen_iso55	0.326733	0.108911
fgen_iso56	0.316832	0.105611
fgen_iso57	0.326733	0.108911
fgen_iso58	0.287129	0.0957096
fgen_iso59	0.346535	0.115512
fgen_iso60	0.267327	0.0891089
fgen_iso61	0.277228	0.0924092
fgen_iso62	0.326733	0.108911
fgen_iso63	0.306931	0.10231
fgen_iso64	0.346535	0.115512
fgen_iso65	0.277228	0.0924092
fgen_iso66	0.346535	0.115512
fgen_iso67	0.346535	0.115512
fgen_iso68	0.326733	0.108911
fgen_iso69	0.287129	0.0957096
fgen_iso70	0.366337	0.122112
fgen_iso71	0.247525	0.0825083
fgen_iso72	0.326733	0.108911
fgen_iso73	0.29703	0.0990099
fgen_iso74	0.306931	0.10231
fgen_iso75	0.306931	0.10231
fgen_iso76	0.326733	0.108911
fgen_iso77	0.346535	0.115512
fgen_iso78	0.287129	0.0957096
fgen_iso79	0.326733	0.108911
fgen_iso80	0.326733	0.108911
fgen_iso81	0.29703	0.0990099
fgen_iso82	0.326733	0.108911
fgen_iso83	0.277228	0.0924092
fgen_iso84	0.346535	0.115512
fgen_iso85	0.267327	0.0891089
fgen_iso86	0.306931	0.10231
fgen_iso87	0.287129	0.0957096
fgen_iso88	0.326733	0.108911
fgen_iso89	0.346535	0.115512
fgen_iso90	0.346535	0.115512
fgen_iso91	0.277228	0.0924092
fgen_iso92	0.306931	0.10231
fgen_iso93	0.277228	0.0924092
fgen_iso94	0.287129	0.0957096
fgen_iso95	0.346535	0.115512
fgen_iso96	0.287129	0.0957096
fgen_iso97	0.267327	0.0891089
fgen_iso98	0.267327	0.0891089
fgen_iso99	0.287129	0.0957096
fgen_iso100	0.326733	0.108911
AVERAGE OF 100 TRIALS	0.305248	0.101749
. tabstat intl_iso1- intl_iso100, col(statistics)
variable	percent of groups with isolation	percent of all students who are isolated
intl_iso1	0.138614	0.0462046
intl_iso2	0.128713	0.0429043
intl_iso3	0.138614	0.0462046
intl_iso4	0.128713	0.0429043
intl_iso5	0.138614	0.0462046
intl_iso6	0.138614	0.0462046
intl_iso7	0.138614	0.0462046
intl_iso8	0.128713	0.0429043
intl_iso9	0.138614	0.0462046
intl_iso10	0.108911	0.0363036
intl_iso11	0.108911	0.0363036
intl_iso12	0.138614	0.0462046
intl_iso13	0.128713	0.0429043
intl_iso14	0.138614	0.0462046
intl_iso15	0.128713	0.0429043
intl_iso16	0.118812	0.039604
intl_iso17	0.128713	0.0429043
intl_iso18	0.138614	0.0462046
intl_iso19	0.118812	0.039604
intl_iso20	0.108911	0.0363036
intl_iso21	0.128713	0.0429043
intl_iso22	0.108911	0.0363036
intl_iso23	0.128713	0.0429043
intl_iso24	0.138614	0.0462046
intl_iso25	0.128713	0.0429043
intl_iso26	0.118812	0.039604
intl_iso27	0.128713	0.0429043
intl_iso28	0.118812	0.039604
intl_iso29	0.128713	0.0429043
intl_iso30	0.108911	0.0363036
intl_iso31	0.128713	0.0429043
intl_iso32	0.138614	0.0462046
intl_iso33	0.138614	0.0462046
intl_iso34	0.138614	0.0462046
intl_iso35	0.118812	0.039604
intl_iso36	0.118812	0.039604
intl_iso37	0.108911	0.0363036
intl_iso38	0.138614	0.0462046
intl_iso39	0.138614	0.0462046
intl_iso40	0.108911	0.0363036
intl_iso41	0.138614	0.0462046
intl_iso42	0.128713	0.0429043
intl_iso43	0.128713	0.0429043
intl_iso44	0.138614	0.0462046
intl_iso45	0.128713	0.0429043
intl_iso46	0.138614	0.0462046
intl_iso47	0.138614	0.0462046
intl_iso48	0.108911	0.0363036
intl_iso49	0.138614	0.0462046
intl_iso50	0.138614	0.0462046
intl_iso51	0.128713	0.0429043
intl_iso52	0.118812	0.039604
intl_iso53	0.118812	0.039604
intl_iso54	0.108911	0.0363036
intl_iso55	0.128713	0.0429043
intl_iso56	0.118812	0.039604
intl_iso57	0.118812	0.039604
intl_iso58	0.128713	0.0429043
intl_iso59	0.108911	0.0363036
intl_iso60	0.128713	0.0429043
intl_iso61	0.138614	0.0462046
intl_iso62	0.108911	0.0363036
intl_iso63	0.128713	0.0429043
intl_iso64	0.118812	0.039604
intl_iso65	0.128713	0.0429043
intl_iso66	0.128713	0.0429043
intl_iso67	0.138614	0.0462046
intl_iso68	0.118812	0.039604
intl_iso69	0.138614	0.0462046
intl_iso70	0.138614	0.0462046
intl_iso71	0.108911	0.0363036
intl_iso72	0.138614	0.0462046
intl_iso73	0.138614	0.0462046
intl_iso74	0.108911	0.0363036
intl_iso75	0.108911	0.0363036
intl_iso76	0.128713	0.0429043
intl_iso77	0.128713	0.0429043
intl_iso78	0.128713	0.0429043
intl_iso79	0.128713	0.0429043
intl_iso80	0.128713	0.0429043
intl_iso81	0.128713	0.0429043
intl_iso82	0.138614	0.0462046
intl_iso83	0.138614	0.0462046
intl_iso84	0.128713	0.0429043
intl_iso85	0.128713	0.0429043
intl_iso86	0.138614	0.0462046
intl_iso87	0.108911	0.0363036
intl_iso88	0.128713	0.0429043
intl_iso89	0.128713	0.0429043
intl_iso90	0.128713	0.0429043
intl_iso91	0.118812	0.039604
intl_iso92	0.138614	0.0462046
intl_iso93	0.128713	0.0429043
intl_iso94	0.138614	0.0462046
intl_iso95	0.118812	0.039604
intl_iso96	0.128713	0.0429043
intl_iso97	0.128713	0.0429043
intl_iso98	0.138614	0.0462046
intl_iso99	0.128713	0.0429043
intl_iso100	0.138614	0.0462046
AVERAGE OF 100 TRIALS	0.127723	0.0425743
.

## Sheet: ttest_female
Comparing simulated mean group isolation rates to real rate for variable "female": t-test
	Variable 1	Variable 2
Mean	0.24	0.18
Variance	0.000572571	0
Observations	100	2
Hypothesized Mean Difference	0
df	99
t Stat	25.0747	>1.98	below 0.001
P(T<=t) one-tail	5.61196e-45
t Critical one-tail	1.66039
P(T<=t) two-tail	1.12239e-44
t Critical two-tail	1.98422

## Sheet: ttest_BHN+
Comparing simulated mean group isolation rates to real rate for variable "BHN+": t-test
	Variable 1	Variable 2
Mean	0.381287	0.29
Variance	0.00110604	0
Observations	100	2
Hypothesized Mean Difference	0
df	99
t Stat	27.4488	>1.984	below 0.001
P(T<=t) one-tail	2.20985e-48
t Critical one-tail	1.66039
P(T<=t) two-tail	4.41971e-48
t Critical two-tail	1.98422

## Sheet: ttest_fgen
Comparing simulated mean group isolation rates to real rate for variable "fgen": t-test
	Variable 1	Variable 2
Mean	0.305248	0.31
Variance	0.000768504	0
Observations	100	2
Hypothesized Mean Difference	0
df	99
t Stat	-1.71434	not sig at 0.05 level
P(T<=t) one-tail	0.0447979
t Critical one-tail	1.66039
P(T<=t) two-tail	0.0895958
t Critical two-tail	1.98422

## Sheet: ttest_intl
Comparing simulated mean group isolation rates to real rate for variable "intl": t-test					intl_
				0.12	0.138614
	Variable 1	Variable 2		0.12	0.128713		100
Mean	0.127723	0.12			0.138614		0.127723
Variance	0.000105951	0			0.128713		0.0102933
Observations	100	2			0.138614		0.00102933
Hypothesized Mean Difference	0				0.138614
df	99				0.138614	hyp mean	0.12
t Stat	7.50277	Stat sig diff			0.128713	pvalue	0.001
P(T<=t) one-tail	1.37156e-11				0.138614	tails	2
t Critical one-tail	1.66039				0.108911	df	99
P(T<=t) two-tail	2.74312e-11				0.108911	tstat	7.50277
t Critical two-tail	1.98422				0.138614	pvalue	1.37156e-11
					0.128713	tcrit	3.1746
					0.138614	sig	yes
					0.128713
					0.118812
					0.128713
					0.138614
					0.118812
					0.108911
					0.128713
					0.108911
					0.128713
					0.138614
					0.128713
					0.118812
					0.128713
					0.118812
					0.128713
					0.108911
					0.128713
					0.138614
					0.138614
					0.138614
					0.118812
					0.118812
					0.108911
					0.138614
					0.138614
					0.108911
					0.138614
					0.128713
					0.128713
					0.138614
					0.128713
					0.138614
					0.138614
					0.108911
					0.138614
					0.138614
					0.128713
					0.118812
					0.118812
					0.108911
					0.128713
					0.118812
					0.118812
					0.128713
					0.108911
					0.128713
					0.138614
					0.108911
					0.128713
					0.118812
					0.128713
					0.128713
					0.138614
					0.118812
					0.138614
					0.138614
					0.108911
					0.138614
					0.138614
					0.108911
					0.108911
					0.128713
					0.128713
					0.128713
					0.128713
					0.128713
					0.128713
					0.138614
					0.138614
					0.128713
					0.128713
					0.138614
					0.108911
					0.128713
					0.128713
					0.128713
					0.118812
					0.138614
					0.128713
					0.138614
					0.118812
					0.128713
					0.128713
					0.138614
					0.128713
					0.138614

## Sheet: all_demographics_real_v_sim
	female_	BHN+_	fgen_	intl_
real mean to compare to sample of simulated means	0.18	0.29	0.31	0.12
mean1	0.287129	0.445545	0.306931	0.138614
mean2	0.217822	0.405941	0.326733	0.128713
mean3	0.227723	0.366337	0.326733	0.138614
mean4	0.227723	0.326733	0.267327	0.128713
mean5	0.247525	0.336634	0.29703	0.138614
mean6	0.188119	0.346535	0.326733	0.138614
mean7	0.277228	0.376238	0.287129	0.138614
mean8	0.237624	0.366337	0.287129	0.128713
mean9	0.217822	0.415842	0.287129	0.138614
mean10	0.277228	0.336634	0.346535	0.108911
mean11	0.227723	0.39604	0.306931	0.108911
mean12	0.217822	0.405941	0.29703	0.138614
mean13	0.247525	0.39604	0.287129	0.128713
mean14	0.257426	0.316832	0.267327	0.138614
mean15	0.257426	0.356436	0.29703	0.128713
mean16	0.257426	0.326733	0.326733	0.118812
mean17	0.267327	0.346535	0.336634	0.128713
mean18	0.207921	0.366337	0.287129	0.138614
mean19	0.267327	0.346535	0.316832	0.118812
mean20	0.277228	0.316832	0.326733	0.108911
mean21	0.257426	0.356436	0.267327	0.128713
mean22	0.257426	0.435644	0.267327	0.108911
mean23	0.227723	0.39604	0.29703	0.128713
mean24	0.257426	0.376238	0.316832	0.138614
mean25	0.237624	0.346535	0.267327	0.128713
mean26	0.247525	0.336634	0.346535	0.118812
mean27	0.257426	0.346535	0.366337	0.128713
mean28	0.247525	0.435644	0.306931	0.118812
mean29	0.267327	0.356436	0.287129	0.128713
mean30	0.237624	0.376238	0.287129	0.108911
mean31	0.257426	0.39604	0.326733	0.128713
mean32	0.247525	0.376238	0.267327	0.138614
mean33	0.247525	0.405941	0.287129	0.138614
mean34	0.19802	0.405941	0.257426	0.138614
mean35	0.19802	0.376238	0.326733	0.118812
mean36	0.257426	0.346535	0.306931	0.118812
mean37	0.237624	0.39604	0.287129	0.108911
mean38	0.207921	0.386139	0.247525	0.138614
mean39	0.237624	0.376238	0.346535	0.138614
mean40	0.257426	0.376238	0.277228	0.108911
mean41	0.247525	0.376238	0.306931	0.138614
mean42	0.277228	0.346535	0.306931	0.128713
mean43	0.227723	0.326733	0.29703	0.128713
mean44	0.257426	0.336634	0.326733	0.138614
mean45	0.217822	0.386139	0.29703	0.128713
mean46	0.247525	0.376238	0.326733	0.138614
mean47	0.227723	0.415842	0.267327	0.138614
mean48	0.247525	0.356436	0.326733	0.108911
mean49	0.257426	0.435644	0.306931	0.138614
mean50	0.227723	0.465346	0.287129	0.138614
mean51	0.257426	0.405941	0.287129	0.128713
mean52	0.227723	0.366337	0.287129	0.118812
mean53	0.247525	0.376238	0.287129	0.118812
mean54	0.227723	0.316832	0.326733	0.108911
mean55	0.257426	0.39604	0.326733	0.128713
mean56	0.267327	0.405941	0.316832	0.118812
mean57	0.237624	0.366337	0.326733	0.118812
mean58	0.227723	0.39604	0.287129	0.128713
mean59	0.227723	0.346535	0.346535	0.108911
mean60	0.267327	0.39604	0.267327	0.128713
mean61	0.217822	0.376238	0.277228	0.138614
mean62	0.207921	0.405941	0.326733	0.108911
mean63	0.237624	0.415842	0.306931	0.128713
mean64	0.267327	0.415842	0.346535	0.118812
mean65	0.257426	0.366337	0.277228	0.128713
mean66	0.227723	0.376238	0.346535	0.128713
mean67	0.237624	0.39604	0.346535	0.138614
mean68	0.227723	0.386139	0.326733	0.118812
mean69	0.247525	0.39604	0.287129	0.138614
mean70	0.227723	0.386139	0.366337	0.138614
mean71	0.217822	0.376238	0.247525	0.108911
mean72	0.267327	0.386139	0.326733	0.138614
mean73	0.247525	0.445545	0.29703	0.138614
mean74	0.178218	0.376238	0.306931	0.108911
mean75	0.207921	0.366337	0.306931	0.108911
mean76	0.227723	0.425743	0.326733	0.128713
mean77	0.267327	0.435644	0.346535	0.128713
mean78	0.267327	0.346535	0.287129	0.128713
mean79	0.207921	0.356436	0.326733	0.128713
mean80	0.207921	0.405941	0.326733	0.128713
mean81	0.217822	0.405941	0.29703	0.128713
mean82	0.237624	0.366337	0.326733	0.138614
mean83	0.267327	0.39604	0.277228	0.138614
mean84	0.29703	0.425743	0.346535	0.128713
mean85	0.217822	0.336634	0.267327	0.128713
mean86	0.237624	0.336634	0.306931	0.138614
mean87	0.257426	0.435644	0.287129	0.108911
mean88	0.207921	0.415842	0.326733	0.128713
mean89	0.247525	0.435644	0.346535	0.128713
mean90	0.217822	0.386139	0.346535	0.128713
mean91	0.207921	0.435644	0.277228	0.118812
mean92	0.237624	0.376238	0.306931	0.138614
mean93	0.207921	0.386139	0.277228	0.128713
mean94	0.267327	0.336634	0.287129	0.138614
mean95	0.207921	0.356436	0.346535	0.118812
mean96	0.217822	0.386139	0.287129	0.128713
mean97	0.257426	0.376238	0.267327	0.128713
mean98	0.237624	0.39604	0.267327	0.138614
mean99	0.287129	0.366337	0.287129	0.128713
mean100	0.19802	0.435644	0.326733	0.138614
