# Supplementary material for: Demographic isolation and attitudes toward group work in student-selected lab groups
Source: PLoS One. 2024 Sep 24;19(9):e0310918. doi: 10.1371/journal.pone.0310918 (PMC11421786; doi:10.1371/journal.pone.0310918)
Supplement: S4 File — (CSV) [file pone.0310918.s007.csv]

anonid	female_full	female_isolated	BHN+_full	BHN+_isolated	intl_full	intl_isolated	fgen_full	fgen_isolated	sem_ta_sect_group	sem	ta	section_num	group_num	group_n	s1_betterqual0	s7_enjoymore0	s12_easyunderstand0	s13_betterorganized0	s16_workloadless0	s30_wastetime_rev0	s37_gradesimprove0	s41_habitsimprove0	s9_becomefriends0	s25_studentsdifferent0	s38_helpgroup0	s45_donetime0	s49_learnteach0	s52_ideasneeded0	s1_betterqual1	s7_enjoymore1	s12_easyunderstand1	s13_betterorganized1	s16_workloadless1	s30_wastetime_rev1	s37_gradesimprove1	s41_habitsimprove1	s9_becomefriends1	s25_studentsdifferent1	s38_helpgroup1	s45_donetime1	s49_learnteach1	s52_ideasneeded1	sage_all_latent_0	sage_qual_latent_0	sage_inter_latent_0	sect_group	sem_ta_chars	group123_updated	mean_femaleREAL
88686	1	0	1	0	0	0	0	0	1111140	1	11	11	40	3	3	2	2	1	3	3	2	2	3	4	4	4	4	4	3	3	4	3	3	3	3	2	4	2	3	4	4	3	-0.095447339	-0.30303586	1.6064801	1140	3	1	1
88865	1	0	1	0	0	0	1	1	1111140	1	11	11	40	3	3	3	2	2	3	2	2	2	2	3	3	3	3	3															-0.20957734	-0.10345553	-0.7624315	1140	3	2	1
88417	1	0	1	0	0	0	0	0	1111140	1	11	11	40	3	3	2	2	2	1	2	2	2	1	3	4	4	4	3	2	3	3	2	3	3	3	3	1	1	4	4	4	4	-0.46038297	-0.40687162	0.3316775	1140	3	3	1
88637	1	0	0	0	0	0	0	0	1111141	1	11	11	41	3	3	3	3	1	3	4	3	1	3	3	3	4	3	4	1	3	3	1	3	3	2	1	3	3	3	4	3	4	0.4235543	0.36488482	0.14718212	1141	3	1	0.66666669
88619	0	0	0	0	0	0	0	0	1111141	1	11	11	41	3	2	3	3	1	4	3	3	2	3	4	3	4	4	4															0.32419929	0.11146421	1.2034744	1141	3	2	0.66666669
88572	1	0	0	0	0	0	0	0	1111141	1	11	11	41	3	4	3	3	3	2	3	2	2	3	3	3	4	4	2	3	2	4	2	2	3	2	3	3	4	3	4	4	3	0.41013443	0.5229497	-0.075085379	1141	3	3	0.66666669
88633	1	1	0	0	0	0	0	0	1111142	1	11	11	42	3	3	3	3	1	1	3	3	2	2	3	4	4	4	3															0.10610961	0.12026554	0.39371356	1142	3	1	0.33333334
88552	0	0	0	0	0	0	0	0	1111142	1	11	11	42	3	3	3	4	2	3	3	3	2	1	2	4	4	4	3	4	4	4	4	4	4	3	4	3	3	4	4	3	4	0.48558387	0.60943246	-0.12456243	1142	3	2	0.33333334
88853	0	0	0	0	0	0	0	0	1111142	1	11	11	42	3															3	3	2	3	3	3	2	3	3	3	3	4	3	3	-5.64E-18	-5.64E-18	-5.64E-18	1142	3	3	0.33333334
88577	1	0	0	0	0	0	0	0	111223	1	11	2	23	3	3	2	3	2	2	3	2	3	3	4	2	3	4	4	3	3	3	3	2	3	2	4	3	4	2	4	3	4	0.2215495	0.10161864	0.60321832	223	3	1	1
88452	1	0	1	1	0	0	0	0	111223	1	11	2	23	3	1	2	3	2	1	3	0	2	2	3	4	4	3	3	2	3	3	1	1	3	1	1	2	3	3	4	2	3	-0.67139399	-0.63783985	-0.098424748	223	3	2	1
88273	1	0	0	0	0	0	0	0	111223	1	11	2	23	3	2	3	3	2	3	3	2	2	2	3	3	4	4	3	3	3	4	3	3	3	1	1	3	3	4	4	4	3	-0.010950519	0.030490723	0.05631398	223	3	3	1
88573	1	0	0	0	0	0	1	1	111225	1	11	2	25	3	1	3	3	1	1	2	3	1	3	3	3	3	3	3	0	0	0	1	4	4	0	1	3	4	4	3	3	1	-0.55248946	-0.59949362	-0.58495522	225	3	1	0.66666669
88487	1	0	0	0	0	0	0	0	111225	1	11	2	25	3	3	3	3	2	3	3	1	2	3	3	4	4	4	3															0.15810451	0.12252671	0.57615077	225	3	2	0.66666669
88478	0	0	0	0	0	0	0	0	111225	1	11	2	25	3															4	3	4	2	4	4	3	3	3	3	3	3	3	3	-5.64E-18	-5.64E-18	-5.64E-18	225	3	3	0.66666669
88726	0	0	0	0	0	0	1	0	111228	1	11	2	28	3	2	3	2	2	3	2	2	1	3	2	3	2	3	2															-0.51801819	-0.38718581	-1.5272163	228	3	1	0
88728	0	0	1	1	0	0	0	0	111228	1	11	2	28	3	2	2	2	2	4	3	2	2	0	4	3	4	4	1															-0.33120641	-0.24791512	0.1008862	228	3	2	0
88826	0	0	0	0	0	0	1	0	111228	1	11	2	28	3															0	0	0	0	0	3	3	0	3	3	3	3	3	3	-5.64E-18	-5.64E-18	-5.64E-18	228	3	3	0
88455	1	0	0	0	0	0	0	0	11161	1	1	16	1	3	3	3	3	3	3	3	3	3	3	1	3	3	3	3															0.61048466	0.76607972	-1.1664298	161	2	1	1
88328	1	0	1	0	0	0	1	1	11161	1	1	16	1	3	1	1	2	1	2	1	1	2	2	3	3	4	3	3															-1.3091152	-1.2923533	-0.42544836	161	2	2	1
88862	1	0	1	0	0	0	0	0	11161	1	1	16	1	3	2	3	3	3	4	3	1	1	2	3	3	4	3	4															0.017998407	0.056255843	-0.044719223	161	2	3	1
88420	0	0	0	0	0	0	0	0	11162	1	1	16	2	3	3	3	4	3	2	3	3	3	3	3	3	4	3	3															0.79731536	0.89169335	-0.24516316	162	2	1	0.66666669
88744	1	0	0	0	0	0	0	0	11162	1	1	16	2	3	2	3	3	2	3	3	3	3	3	3	3	3	3	3															0.29207128	0.32252771	-0.58495522	162	2	2	0.66666669
88456	1	0	1	1	0	0	0	0	11162	1	1	16	2	3	3	2	3	3	1	3	3	3	3	3	3	4	3	3	2	3	3	3	1	2	2	3	4	4	4	4	4	4	0.35358739	0.44053125	-0.24516316	162	2	3	0.66666669
88546	0	0	0	0	0	0	0	0	11165	1	1	16	5	3	3	3	3	3	3	3	3	3	2	3	3	3	3	3	3	3	4	3	3	3	3	3	2	3	3	3	3	3	0.60611057	0.76607972	-0.7624315	165	2	1	0
88833	0	0	1	1	0	0	0	0	11165	1	1	16	5	3	3	3	2	1	4	3	2	2	2	3	3	4	4	3															-0.099113204	-0.045292705	0.05631398	165	2	2	0
88652	0	0	0	0	0	0	0	0	11165	1	1	16	5	3	2	3	3	2	3	3	2	3	3	3	3	3	3	2															0.069867127	0.15480182	-0.92211235	165	2	3	0
88863	1	0	1	1	0	0	1	1	11166	1	1	16	6	3	4	2	3	4	2	3	4	2	3	4	4	4	3	4	3	4	4	4	4	2	4	4	3	4	4	4	4	4	1.0629389	0.94886637	1.0164143	166	2	1	1
88564	1	0	0	0	0	0	0	0	11166	1	1	16	6	3	2	2	3	3	4	3	2	3	1	3	4	4	4	3	1	1	4	3	4	3	1	4	3	3	3	4	1	3	0.15661605	0.23016776	0.3316775	166	2	2	1
88813	1	0	0	0	0	0	0	0	11166	1	1	16	6	3	1	1	1	1	1	1	1	1	2	1	3	3	2	3															-1.7817122	-1.6671062	-1.8351811	166	2	3	1
88586	0	0	0	0	0	0	0	0	11168	1	1	16	8	3	3	3	2	3	3	3	2	3	3	3	3	3	3	3	4	2	3	3	2	4	3	3	2	3	3	2	3	3	0.30861679	0.39735535	-0.58495522	168	2	1	0
88403	0	0	0	0	0	0	0	0	11168	1	1	16	8	3	3	3	3	2	3	2	2	3	3	3	3	4	4	4															0.27782452	0.20764564	0.66451401	168	2	2	0
88351	0	0	0	0	1	1	0	0	11168	1	1	16	8	3	2	2	3	2	2	3	2	2	3	3	2	2	2	3	4	4	4	4	4	0	4	4	4	4	4	4	4	4	-0.27062038	-0.20585352	-1.5332191	168	2	3	0
88305	1	0	1	1	0	0	0	0	11202	1	1	20	2	3	1	1	2	1	1	0	2	1	1	3	3	3	2	1	1	0	1	2	0	0	0	0	1	2	3	3	2	2	-1.6238592	-1.432363	-1.8497	202	2	1	0.66666669
88685	1	0	0	0	1	1	0	0	11202	1	1	20	2	3	3	3	3	3	3	3	3	3	3	3	3	3	3	3															0.67675048	0.76607972	-0.58495522	202	2	2	0.66666669
88257	0	0	0	0	0	0	0	0	11202	1	1	20	2	3	2	3	3	2	2	3	2	2	3	4	4	4	4	4	2	2	2	2	3	2	2	2	3	3	3	3	3	3	0.1429504	-0.045895409	1.6064801	202	2	3	0.66666669
88268	0	0	0	0	0	0	0	0	11210112	1	12	10	112	3	2	0	2	2	1	1	1	2	2	2	0	1	1	1	2	3	2	3	2	3	3	3	3	3	3	3	3	3	-1.3910507	-1.0484202	-3.0137467	10112	3	1	0.33333334
88643	1	1	0	0	0	0	0	0	11210112	1	12	10	112	3	1	1	1	1	2	1	2	1	1	3	4	3	3	2	2	1	3	1	3	2	2	1	3	4	3	3	3	2	-1.4893794	-1.4065819	-0.87916225	10112	3	2	0.33333334
88724	0	0	0	0	0	0	0	0	11210112	1	12	10	112	3	3	3	3	2	3	3	2	4	3	3	3	4	3	1	3	4	3	3	4	3	2	4	3	3	3	4	3	3	0.33923557	0.47972766	-0.69788826	10112	3	3	0.33333334
88561	0	0	0	0	0	0	0	0	11210115	1	12	10	115	3															4	4	4	4	4	0	4	4	4	4	4	4	4	4	-5.64E-18	-5.64E-18	-5.64E-18	10115	3	1	0.66666669
88763	1	0	0	0	0	0	1	1	11210115	1	12	10	115	3	3	4	2	2	2	3	2	3	3	3	4	4	3	1															0.16140908	0.26208681	-0.32276759	10115	3	2	0.66666669
88258	1	0	0	0	0	0	0	0	11210115	1	12	10	115	3	3	1	3	2	1	3	3	2	3	3	4	4	3	3															-0.007008514	-5.75E-06	0.082441792	10115	3	3	0.66666669
88281	1	0	0	0	0	0	0	0	1121092	1	12	10	92	3	2	2	3	3	3	3	2	4	3	3	3	3	4	3	2	2	3	3	2	3	2	3	3	3	3	4	3	3	0.23235232	0.24606752	-0.10927757	1092	3	1	0.66666669
88407	0	0	0	0	0	0	1	1	1121092	1	12	10	92	3	1	3	3	1	1	1	3	3	3	3	4	4	3	4	3	3	3	3	4	3	4	3	3	3	4	3	3	3	-0.27458051	-0.43479654	0.49344775	1092	3	2	0.66666669
88764	1	0	0	0	0	0	0	0	1121092	1	12	10	92	3	0	1	1	0	3	1	0	0	1	2	4	4	3	4	0	2	3	0	3	1	1	1	1	3	3	4	4	4	-2.3331504	-2.3723886	-0.24771313	1092	3	3	0.66666669
88575	1	0	0	0	0	0	0	0	1121559	1	12	15	59	3	1	2	2	1	1	2	1	1	3	3	3	4	3	3															-1.1517379	-1.2011586	-0.24516316	1559	3	1	1
88360	1	0	0	0	0	0	0	0	1121559	1	12	15	59	3	1	1	2	1	1	3	1	3	4	1	4	4	4	1	1	3	3	3	3	4	1	3	3	3	4	4	4	1	-1.0819176	-1.0549407	-0.15642977	1559	3	2	1
88606	1	0	0	0	0	0	0	0	1121559	1	12	15	59	3	3	3	2	2	1	3	2	3	3	3	4	4	4	3															0.080756955	0.051548105	0.57615077	1559	3	3	1
88675	1	1	0	0	0	0	0	0	1131330	1	13	13	30	3															1	1	2	1	3	1	1	2	1	1	2	3	1	1	-5.64E-18	-5.64E-18	-5.64E-18	1330	3	1	0.33333334
88754	0	0	0	0	0	0	0	0	1131330	1	13	13	30	3	2	3	3	0	3	3	2	2	4	4	4	4	4	4	2	3	3	2	2	3	3	3	4	4	4	4	4	4	0.094772644	-0.22059506	1.8603652	1330	3	2	0.33333334
88787	0	0	0	0	0	0	0	0	1131330	1	13	13	30	3	3	2	3	3	3	3	2	2	3	3	3	4	2	1	3	3	3	4	4	3	3	4	3	3	4	4	3	3	0.065314472	0.23828958	-1.1699663	1330	3	3	0.33333334
88280	1	0	0	0	0	0	0	0	1131361	1	13	13	61	3	1	1	2	1	3	1	2	1	1	2	3	3	3	1	1	3	2	1	1	2	1	1	2	3	3	4	2	2	-1.4239774	-1.2037566	-1.8075693	1361	3	1	0.66666669
88544	1	0	0	0	0	0	0	0	1131361	1	13	13	61	3	3	3	3	3	2	3	3	3	3	3	4	4	4	4															0.75738603	0.67383116	1.0223054	1361	3	2	0.66666669
88550	0	0	0	0	0	0	1	1	1131361	1	13	13	61	3															2	3	2	3	2	2	2	2	3	3	3	4	3	3	-5.64E-18	-5.64E-18	-5.64E-18	1361	3	3	0.66666669
88614	1	0	1	1	0	0	0	0	113158	1	13	1	58	3	3	3	1	3	3	2	2	3	2	3	3	3	4	3	1	1	3	3	3	2	2	2	4	4	3	3	4	3	0.068831876	0.17892055	-0.29599002	158	3	1	1
88322	1	0	0	0	1	1	0	0	113158	1	13	1	58	3	3	2	3	2	2	3	3	3	3	3	3	4	3	2	3	3	3	3	3	3	2	3	3	3	3	3	3	3	0.16231319	0.27437505	-0.58220458	158	3	2	1
88446	1	0	0	0	0	0	0	0	113158	1	13	1	58	3	2	2	4	2	2	2	3	3	2	3	3	4	4	2	2	3	3	3	0	2	2	0	4	3	4	4	4	2	-0.040703025	0.067730427	-0.27703187	158	3	3	1
88369	1	0	1	0	0	0	0	0	113188	1	13	1	88	3	1	1	3	1	3	3	3	2	3	3	3	3	3	3	3	3	4	4	3	1	3	3	3	3	4	3	3	3	-0.43545547	-0.46476808	-0.58495522	188	3	1	1
88539	1	0	0	0	0	0	0	0	113188	1	13	1	88	3															4	4	4	4	3	4	4	4	4	4	4	4	4	4	-5.64E-18	-5.64E-18	-5.64E-18	188	3	2	1
88287	1	0	1	0	0	0	0	0	113188	1	13	1	88	3	2	3	3	1	3	2	3	1	3	4	4	4	4	4															0.011039933	-0.24010946	1.6064801	188	3	3	1
88401	1	0	0	0	0	0	0	0	1142364	1	14	23	64	3	3	3	1	1	1	3	1	1	3	4	3	4	4	3	4	3	3	3	3	3	1	3	4	4	3	4	4	3	-0.53559798	-0.68962634	0.73733878	2364	3	1	1
88353	1	0	0	0	0	0	0	0	1142364	1	14	23	64	3	3	2	3	2	2	3	2	3	2	3	3	3	3	3	3	2	3	3	3	3	3	3	3	3	3	3	3	3	-0.017080484	0.10161864	-0.7624315	2364	3	2	1
88736	1	0	0	0	0	0	0	0	1142364	1	14	23	64	3	2	3	3	3	1	3	2	1	3	3	3	4	2	3	1	2	3	1	4	3	1	1	3	3	3	4	3	3	-0.099629007	-0.036628559	-0.61846721	2364	3	3	1
88847	1	1	0	0	1	1	0	0	1142372	1	14	23	72	3	3	3	1	1	1	2	1	1	3	3	3	4	3	2															-0.93336296	-0.8697499	-0.58220458	2372	3	1	0.33333334
88780	0	0	0	0	0	0	0	0	1142372	1	14	23	72	3	3	3	3	3	4	3	3	4	3	4	3	3	3	3															0.98636556	1.0159118	-0.12883174	2372	3	2	0.33333334
88314	0	0	1	1	0	0	0	0	1142372	1	14	23	72	3	3	4	3	3	4	4	4	2	3	4	4	4	3	4															1.4680082	1.3463842	1.0164143	2372	3	3	0.33333334
88422	1	0	1	0	0	0	1	1	114449	1	14	4	49	3	2	3	3	3	1	2	2	2	2	3	3	3	3	3	1	2	1	1	3	2	1	3	2	4	4	4	3	3	-0.2031333	-0.1017034	-0.7624315	449	3	1	0.66666669
88781	0	0	1	0	0	0	0	0	114449	1	14	4	49	3	3	4	4	4	4	4	4	4	4	4	4	4	4	4															2.5159576	2.253967	1.8603652	449	3	2	0.66666669
88874	1	0	0	0	0	0	0	0	114449	1	14	4	49	3	1	1	1	1	3	1	1	0	1	3	2	4	1	1															-1.8987019	-1.6801729	-2.0556169	449	3	3	0.66666669
88604	1	0	0	0	0	0	0	0	114477	1	14	4	77	3															3	4	3	2	4	1	3	3	3	3	3	3	2	3	-5.64E-18	-5.64E-18	-5.64E-18	477	3	1	0.66666669
88277	0	0	0	0	0	0	0	0	114477	1	14	4	77	3	3	4	3	2	2	2	2	2	4	4	4	4	3	3	0	3	1	2	1	1	1	2	4	4	4	4	3	3	0.26120004	0.1302007	0.73904759	477	3	2	0.66666669
88537	1	0	0	0	1	1	0	0	114477	1	14	4	77	3	0	0	2	0	0	1	0	0	1	3	4	4	3	0															-2.7606761	-2.682538	-0.69096297	477	3	3	0.66666669
88731	1	0	1	0	0	0	0	0	114486	1	14	4	86	3	3	4	4	4	4	4	4	3	3	4	4	4	4	4	3	4	3	2	4	3	2	2	3	3	3	4	4	3	2.1590865	2.0190454	1.6064801	486	3	1	1
88389	1	0	1	0	0	0	0	0	114486	1	14	4	86	3	3	3	3	2	4	4	2	3	3	3	3	4	3	3															0.56164223	0.63531739	-0.24516316	486	3	2	1
88774	1	0	1	0	0	0	0	0	114486	1	14	4	86	3	2	3	2	3	3	3	3	2	2	3	3	4	4	3															0.12547326	0.19299854	0.05631398	486	3	3	1
88808	1	0	0	0	0	0	0	0	114487	1	14	4	87	3	3	3	2	3	3	2	2	2	4	3	4	4	3	2	3	3	3	2	4	2	3	2	3	3	4	4	4	2	0.029013766	0.065219626	-0.08686424	487	3	1	0.66666669
88595	1	0	0	0	0	0	0	0	114487	1	14	4	87	3	1	2	4	3	2	3	1	3	3	1	4	4	4	3															-0.078291394	-0.04568864	0.13225636	487	3	2	0.66666669
88568	0	0	0	0	0	0	0	0	114487	1	14	4	87	3															2	2	2	1	2	2	2	2	2	4	3	4	4	1	-5.64E-18	-5.64E-18	-5.64E-18	487	3	3	0.66666669
88392	1	1	0	0	0	0	0	0	1181212	1	18	12	12	3	1	2	2	0	3	2	1	1	2	2	3	4	3	1	2	2	3	1	1	3	2	1	2	3	3	4	3	2	-1.4197348	-1.2669388	-1.3708891	1212	3	1	0.33333334
88851	0	0	1	1	0	0	0	0	1181212	1	18	12	12	3	3	1	2	2	4	4	3	3	3	3	3	4	3	3	4	4	4	4	4	0	3	4	3	4	3	3	3	4	0.29917869	0.37722713	-0.24516316	1212	3	2	0.33333334
88483	0	0	0	0	0	0	0	0	1181212	1	18	12	12	3	0	1	1	1	3	1	1	1	3	3	3	3	3	1	1	0	0	0	3	2	2	1	1	3	4	4	3	1	-1.7697979	-1.7672472	-1.073251	1212	3	3	0.33333334
88831	1	0	0	0	0	0	1	1	1181213	1	18	12	13	3	3	2	3	2	3	3	3	3	3	4	3	4	4	4	3	3	3	2	3	1	3	4	3	3	3	3	3	3	0.51888615	0.36520621	1.2034744	1213	3	1	1
88708	1	0	1	1	0	0	0	0	1181213	1	18	12	13	3	2	4	4	3	3	4	2	3	3	3	3	3	4	4	1	3	3	1	3	3	3	2	2	4	3	4	4	4	1.0475186	0.97686273	0.29990846	1213	3	2	1
88810	1	0	0	0	0	0	0	0	1181213	1	18	12	13	3	2	3	2	3	3	0	2	3	4	3	3	4	4	3	2	3	3	1	2	2	2	3	3	3	3	4	4	3	-0.038054306	-0.1015267	0.39775509	1213	3	3	1
88444	0	0	0	0	0	0	0	0	1181216	1	18	12	16	3	3	4	3	2	3	2	3	4	3	4	3	4	4	3	3	3	3	3	2	3	3	3	2	3	4	3	3	3	0.78241581	0.71387559	0.73733878	1216	3	1	0.66666669
88349	1	0	0	0	0	0	0	0	1181216	1	18	12	16	3	3	3	3	1	4	3	3	2	3	3	3	4	3	3	1	3	3	1	0	2	1	3	2	4	4	4	3	3	0.32189199	0.36294267	-0.24516316	1216	3	2	0.66666669
88516	1	0	0	0	0	0	0	0	1181216	1	18	12	16	3	2	4	3	3	4	2	3	2	3	3	4	4	4	4	1	1	3	1	1	2	1	1	3	1	3	3	3	3	0.62097722	0.48178893	1.0223054	1216	3	3	0.66666669
88279	1	0	0	0	0	0	0	0	118510	1	18	5	10	3	2	2	3	2	2	2	2	3	1	3	3	4	4	3	3	2	3	2	3	3	3	3	3	3	3	4	3	3	-0.3118197	-0.24025367	-0.017069994	510	3	1	1
88789	1	0	0	0	0	0	0	0	118510	1	18	5	10	3	3	3	3	3	3	1	3	3	3	3	3	3	3	3															0.48345596	0.57211065	-0.58495522	510	3	2	1
88608	1	0	0	0	0	0	0	0	118510	1	18	5	10	3	2	3	3	2	2	2	2	3	3	3	4	4	4	4	2	3	3	3	3	3	3	2	4	3	3	4	4	4	0.038796727	-0.07772699	1.0223054	510	3	3	1
88584	1	0	0	0	0	0	0	0	118553	1	18	5	53	3	2	3	3	3	4	4	3	3	3	3	3	4	4	3	2	3	3	1	2	2	3	3	3	3	3	4	4	3	0.79117918	0.81469983	0.24013239	553	3	1	0.66666669
88340	1	0	0	0	0	0	0	0	118553	1	18	5	53	3	2	3	2	2	3	2	3	3	3	3	3	4	3	4	1	1	3	3	1	3	2	3	3	3	3	3	3	3	0.027438473	-0.01784981	0.14718212	553	3	2	0.66666669
88609	0	0	1	1	0	0	1	1	118553	1	18	5	53	3	1	3	2	1	4	3	2	1	3	3	4	4	4	4															-0.37578663	-0.57871401	1.0223054	553	3	3	0.66666669
88347	0	0	0	0	0	0	0	0	12014107	1	20	14	107	3	4	4	4	4	4	3	3	3	3	3	3	3	4	4															1.821927	1.8549825	0.29990846	14107	3	1	0.33333334
88390	0	0	0	0	0	0	0	0	12014107	1	20	14	107	3	3	3	4	3	2	3	2	2	3	2	4	3	4	3	1	3	1	1	2	4	1	1	2	3	3	4	4	3	0.49052837	0.54553199	-0.22095656	14107	3	2	0.33333334
88671	1	1	0	0	0	0	0	0	12014107	1	20	14	107	3	2	2	3	2	2	3	2	1	3	3	3	4	4	4	2	2	2	2	2	2	2	2	2	2	2	2	2	2	-0.20950653	-0.3036634	0.66451401	14107	3	3	0.33333334
88601	0	0	0	0	0	0	0	0	1201460	1	20	14	60	3															3	1	3	2	3	3	2	3	3	2	3	4	4	3	-5.64E-18	-5.64E-18	-5.64E-18	1460	3	1	0
88326	0	0	0	0	0	0	0	0	1201460	1	20	14	60	3	4	1	3	0	2	1	2	1	2	3	4	4	3	3	2	3	3	2	3	1	2	2	2	3	3	4	4	3	-0.90580058	-0.90926552	-0.098424748	1460	3	2	0
88435	0	0	0	0	0	0	0	0	1201460	1	20	14	60	3	3	1	1	1	3	1	1	3	3	3	3	3	3	3															-0.94720912	-0.94892865	-0.58495522	1460	3	3	0
88460	1	0	1	0	0	0	1	0	1201491	1	20	14	91	3	3	3	3	2	3	2	3	3	3	3	3	4	4	3	3	3	4	3	3	2	3	2	3	3	4	4	4	3	0.37780818	0.3847048	0.24013239	1491	3	1	0.66666669
88486	1	0	0	0	0	0	0	0	1201491	1	20	14	91	3															2	2	2	2	1	3	2	1	2	4	4	4	3	3	-5.64E-18	-5.64E-18	-5.64E-18	1491	3	2	0.66666669
88447	0	0	1	0	0	0	1	0	1201491	1	20	14	91	3	3	3	3	3	3	3	3	1	1	3	3	3	4	3	3	3	3	3	3	3	2	3	2	3	3	4	4	3	0.42977154	0.55150163	-0.38314903	1491	3	3	0.66666669
88880	1	0	1	0	0	0	0	0	1202431	1	20	24	31	3	2	3	3	2	3	3	2	2	3	3	3	4	4	4															0.12209229	0.030490723	0.66451401	2431	3	1	0.66666669
88887	0	0	1	0	0	0	1	1	1202431	1	20	24	31	3	3	3	2	2	3	3	3	3	2	4	3	4	4	4	3	3	3	2	2	3	2	2	3	4	3	3	3	4	0.45558998	0.37360209	1.0094764	2431	3	2	0.66666669
88384	1	0	0	0	1	1	0	0	1202431	1	20	24	31	3	1	2	2	1	1	3	2	1	2	3	3	3	3	3	1	2	1	1	3	2	1	1	2	2	3	3	3	3	-0.94011533	-0.92114466	-0.7624315	2431	3	3	0.66666669
88738	1	0	0	0	0	0	0	0	1202434	1	20	24	34	3	1	2	3	1	1	2	1	2	2	3	3	3	3	3															-0.94452536	-0.91648239	-0.7624315	2434	3	1	1
88395	1	0	0	0	0	0	0	0	1202434	1	20	24	34	3	1	1	0	0	0	3	1	2	2	2	4	4	3	2	1	2	3	0	0	3	0	1	2	3	3	4	2	2	-1.8358024	-1.7407078	-0.89475733	2434	3	2	1
88691	1	0	0	0	0	0	0	0	1202434	1	20	24	34	3	2	3	3	2	2	3	3	3	2	3	4	4	4	4	2	2	1	1	0	2	2	2	2	4	4	4	4	3	0.29523474	0.23677824	0.83256066	2434	3	3	1
88653	0	0	0	0	0	0	0	0	12122100	1	21	22	100	3	2	3	3	3	3	3	3	2	3	3	3	4	3	3	2	2	3	1	3	2	2	2	3	3	3	4	3	3	0.33271518	0.37923211	-0.24516316	22100	3	1	0
88442	0	0	0	0	0	0	0	0	12122100	1	21	22	100	3	4	4	4	3	4	4	3	4	3	3	3	3	2	4															1.9012965	2.0059826	-0.62865168	22100	3	2	0
88589	0	0	0	0	0	0	1	1	12122100	1	21	22	100	3	1	4	2	3	3	3	2	3	4	4	4	3	3	3															0.35945892	0.1891107	0.3729184	22100	3	3	0
88309	1	0	0	0	0	0	1	1	12122106	1	21	22	106	3	4	4	4	2	4	4	4	3	3	3	4	4	4	4	4	4	4	4	4	4	4	4	4	4	4	4	4	3	1.9223018	1.8711656	1.0223054	22106	3	1	0.66666669
88680	1	0	0	0	0	0	0	0	12122106	1	21	22	106	3	3	3	3	2	3	2	2	2	2	2	3	4	2	2	3	3	3	2	3	2	2	3	3	3	3	3	3	3	-0.18019351	0.07530731	-1.5910404	22106	3	2	0.66666669
88684	0	0	0	0	0	0	0	0	12122106	1	21	22	106	3	3	3	3	3	3	3	3	3	3	2	3	4	4	3															0.66492099	0.76607972	-0.20516798	22106	3	3	0.66666669
88306	0	0	0	0	0	0	0	0	1212245	1	21	22	45	3	3	3	4	2	4	3	3	3	3	3	4	4	4	4															0.96893448	0.86398745	1.0223054	2245	3	1	0.66666669
88855	1	0	1	1	0	0	0	0	1212245	1	21	22	45	3	2	2	3	3	1	3	3	3	3	3	3	3	3	3	3	3	3	3	3	1	3	3	3	3	3	3	3	3	0.13911285	0.1906648	-0.58495522	2245	3	2	0.66666669
88623	1	0	0	0	0	0	0	0	1212245	1	21	22	45	3	2	2	3	2	2	3	2	3	3	3	3	3	3	3	2	2	3	2	3	2	2	2	3	3	3	3	3	2	-0.122907	-0.095776297	-0.58495522	2245	3	3	0.66666669
88819	0	0	1	1	0	0	0	0	12181	1	2	18	1	3															3	3	3	3	3	3	3	3	3	3	3	4	4	4	-5.64E-18	-5.64E-18	-5.64E-18	181	2	1	0
88612	0	0	0	0	0	0	0	0	12181	1	2	18	1	3	2	1	1	1	2	2	2	2	3	3	4	4	4	3	1	1	2	1	2	2	2	1	3	3	3	4	4	2	-0.81877851	-0.9043234	0.57615077	181	2	2	0
88743	0	0	0	0	0	0	0	0	12181	1	2	18	1	3	4	4	4	4	4	4	2	4	3	3	3	4	1	2	3	3	3	3	3	3	3	3	3	1	3	3	3	2	1.8719058	2.2153003	-1.0811708	181	2	3	0
88488	1	0	0	0	0	0	0	0	12182	1	2	18	2	3	1	3	3	3	1	3	2	1	3	2	3	4	4	1	1	3	2	2	3	2	1	1	1	1	2	3	3	2	-0.34081805	-0.21620125	-0.70073384	182	2	1	0.66666669
88709	0	0	0	0	0	0	0	0	12182	1	2	18	2	3	1	1	2	1	0	3	1	1	2	4	3	4	4	4															-1.1774483	-1.3446276	1.0094764	182	2	2	0.66666669
88511	1	0	0	0	0	0	1	1	12182	1	2	18	2	3	2	3	3	2	2	3	3	1	2	3	3	4	3	3	3	2	3	3	3	3	3	2	3	3	3	4	3	4	-0.06179408	0.01883808	-0.42544836	182	2	3	0.66666669
88815	0	0	0	0	0	0	0	0	12185	1	2	18	5	3	1	2	2	1	2	2	2	2	2	3	3	3	3	3															-0.87563431	-0.84780329	-0.7624315	185	2	1	0.66666669
88527	1	0	0	0	0	0	0	0	12185	1	2	18	5	3	1	1	3	0	1	1	1	0	3	3	3	4	4	2															-1.6625713	-1.7640991	-0.075085379	185	2	2	0.66666669
88642	1	0	0	0	0	0	0	0	12185	1	2	18	5	3	3	3	4	3	3	3	3	3	3	3	3	4	4	4															1.0235615	0.9828949	0.66451401	185	2	3	0.66666669
88821	1	0	0	0	0	0	0	0	12186	1	2	18	6	3	2	1	1	3	1	2	1	3	3	3	3	3	2	3	3	3	3	3	3	3	3	3	2	2	3	3	3	3	-0.84291059	-0.77563655	-0.99564797	186	2	1	0.66666669
88468	1	0	1	0	0	0	0	0	12186	1	2	18	6	3	4	3	4	3	4	4	3	4	2	3	4	4	3	4	4	3	4	4	4	4	4	3	3	4	3	4	4	4	1.6347477	1.7398517	0.30527571	186	2	2	0.66666669
88639	0	0	1	0	0	0	0	0	12186	1	2	18	6	3	3	3	3	3	3	3	3	3	2	3	3	3	3	3															0.60611057	0.76607972	-0.7624315	186	2	3	0.66666669
88404	0	0	0	0	0	0	0	0	121962	1	21	9	62	3	3	3	3	3	3	3	3	3	3	3	3	3	3	3	2	2	2	1	2	2	2	1	2	2	3	3	1	2	0.67675048	0.76607972	-0.58495522	962	3	1	0
88430	0	0	0	0	0	0	0	0	121962	1	21	9	62	3	2	3	3	2	2	3	2	2	2	3	3	4	3	3															-0.1271846	-0.045895409	-0.42544836	962	3	2	0
88319	0	0	0	0	0	0	1	1	121962	1	21	9	62	3	2	2	3	2	3	4	2	2	3	3	3	4	3	3															-0.041226923	-0.016688045	-0.24516316	962	3	3	0
88283	1	0	0	0	0	0	0	0	12199	1	21	9	9	3	2	2	3	3	2	3	2	3	3	3	4	4	3	4															0.12192452	0.063051656	0.49344775	99	3	1	1
88356	1	0	0	0	0	0	0	0	12199	1	21	9	9	3	2	3	3	1	2	4	2	2	3	3	3	4	4	4	3	4	3	2	2	3	1	1	4	2	3	4	4	4	0.037223212	-0.086750679	0.66451401	99	3	2	1
88321	1	0	0	0	0	0	0	0	12199	1	21	9	9	3	3	3	3	3	3	3	3	3	3	3	3	4	4	4															0.81040674	0.76607972	0.66451401	99	3	3	1
88531	0	0	0	0	0	0	0	0	124352	1	24	3	52	3	2	3	1	3	1	3	2	3	2	3	3	4	3	3	1	2	2	3	3	3	2	3	3	3	3	4	3	4	-0.16799766	-0.03778385	-0.42544836	352	3	1	0.66666669
88517	1	0	1	1	0	0	0	0	124352	1	24	3	52	3	1	1	3	1	1	1	1	1	3	3	3	4	4	3															-1.2616065	-1.3715496	0.24013239	352	3	2	0.66666669
88260	1	0	0	0	1	1	0	0	124352	1	24	3	52	3	3	2	3	1	3	3	2	3	3	3	3	3	3	3															-0.011741809	0.026245881	-0.58495522	352	3	3	0.66666669
88330	1	0	0	0	0	0	0	0	1246101	1	24	6	101	3	3	3	3	2	2	3	3	3	2	2	3	4	3	3															0.27208406	0.46020231	-0.87647605	6101	3	1	0.66666669
88742	1	0	0	0	0	0	0	0	1246101	1	24	6	101	3	3	2	4	1	4	1	2	1	2	3	4	4	3	3															-0.30776808	-0.24881811	-0.098424748	6101	3	2	0.66666669
88342	0	0	0	0	0	0	0	0	1246101	1	24	6	101	3	3	3	4	3	3	3	1	1	1	3	4	4	3	3															0.3108319	0.47231594	-0.17512634	6101	3	3	0.66666669
88860	0	0	0	0	0	0	0	0	124617	1	24	6	17	3	2	3	3	2	2	3	2	1	3	3	3	4	3	3	3	3	4	3	2	3	3	3	4	4	3	3	4	4	-0.15287083	-0.139221	-0.24516316	617	3	1	0.33333334
88845	0	0	0	0	0	0	0	0	124617	1	24	6	17	3	4	3	4	3	3	3	3	4	4	4	4	4	4	4	4	4	4	3	3	4	4	3	4	4	4	4	4	4	1.5971731	1.3963565	1.8603652	617	3	2	0.33333334
88793	1	1	0	0	0	0	0	0	124617	1	24	6	17	3	1	1	2	3	0	3	1	3	2	3	3	4	3	3	1	3	3	1	2	3	2	1	3	3	3	4	4	3	-0.88621092	-0.80196363	-0.42544836	617	3	3	0.33333334
88363	0	0	1	0	0	0	0	0	124674	1	24	6	74	3	1	0	2	1	1	2	2	3	2	3	4	4	3	3	3	3	2	2	3	3	2	3	2	3	3	4	2	3	-1.0989656	-1.1062355	-0.098424748	674	3	1	0.66666669
88598	1	0	1	0	0	0	0	0	124674	1	24	6	74	3															2	1	3	1	3	3	2	1	3	2	3	2	4	3	-5.64E-18	-5.64E-18	-5.64E-18	674	3	2	0.66666669
88476	1	0	1	0	0	0	0	0	124674	1	24	6	74	3															3	3	4	3	3	3	2	3	3	3	3	3	3	3	-5.64E-18	-5.64E-18	-5.64E-18	674	3	3	0.66666669
88499	1	0	1	1	0	0	0	0	124689	1	24	6	89	3															3	4	3	2	2	4	2	3	4	4	3	4	4	4	-5.64E-18	-5.64E-18	-5.64E-18	689	3	1	0.66666669
88610	1	0	0	0	0	0	0	0	124689	1	24	6	89	3	3	3	4	2	3	3	3	2	3	4	3	4	4	4	3	2	3	0	3	3	4	1	4	4	3	4	4	4	0.77412444	0.60943246	1.2034744	689	3	2	0.66666669
88547	0	0	0	0	0	0	0	0	124689	1	24	6	89	3	2	2	2	2	2	3	2	2	2	2	4	4	3	3	1	2	2	1	3	2	1	1	3	2	4	4	3	2	-0.47305942	-0.3661451	-0.55002356	689	3	3	0.66666669
88583	1	0	0	0	0	0	0	0	124696	1	24	6	96	3	1	2	2	1	2	1	1	2	2	3	3	4	3	3	2	3	2	2	2	1	1	1	1	3	4	4	4	1	-1.1420912	-1.1195509	-0.42544836	696	3	1	1
88416	1	0	0	0	0	0	0	0	124696	1	24	6	96	3															2	3	3	2	3	3	3	3	3	3	3	3	3	3	-5.64E-18	-5.64E-18	-5.64E-18	696	3	2	1
88374	1	0	0	0	0	0	0	0	124696	1	24	6	96	3	4	2	4	2	3	4	3	2	3	4	3	3	3	4	4	4	4	4	4	4	4	4	3	3	4	4	4	4	0.96407115	0.8590107	0.28714502	696	3	3	1
88677	1	0	0	0	0	0	0	0	1271	1	2	7	1	3	3	2	2	1	1	4	2	1	3	3	3	4	4	3	3	3	3	3	3	3	2	3	3	3	3	4	3	4	-0.42536849	-0.47238767	0.24013239	71	2	1	1
88795	1	0	1	1	0	0	0	0	1271	1	2	7	1	3	2	3	3	3	4	3	4	3	3	3	3	3	4	4	4	4	4	4	4	3	2	2	4	4	4	4	4	4	0.85093284	0.77025449	0.29990846	71	2	2	1
88615	1	0	0	0	0	0	0	0	1271	1	2	7	1	3	2	3	3	2	1	4	2	3	3	3	3	4	3	3	2	2	2	2	2	2	2	2	2	2	2	2	2	2	0.13135375	0.16399443	-0.24516316	71	2	3	1
88751	1	0	0	0	0	0	0	0	151918	1	5	19	18	3	2	4	3	3	3	2	2	4	3	4	4	4	4	3															0.58282751	0.46531197	1.0940038	1918	2	1	1
88820	1	0	0	0	0	0	0	0	151918	1	5	19	18	3	2	2	3	2	3	3	2	3	3	3	3	4	3	4	2	1	3	3	3	2	2	2	3	3	3	4	4	4	0.020150011	-0.018879447	0.14718212	1918	2	2	1
88875	1	0	0	0	0	0	0	0	151918	1	5	19	18	3	1	3	2	1	3	3	2	1	3	3	3	4	3	3	2	3	2	3	4	3	2	2	3	3	3	4	3	3	-0.5913049	-0.62856925	-0.24516316	1918	2	3	1
88629	1	0	0	0	0	0	0	0	151921	1	5	19	21	3	3	3	3	2	3	3	2	3	2	3	4	4	4	3															0.32577759	0.37172481	0.39371356	1921	2	1	1
88299	1	0	1	1	0	0	0	0	151921	1	5	19	21	3	3	3	3	2	2	3	3	4	4	3	4	4	4	4	3	2	3	1	2	3	3	3	3	3	3	3	3	3	0.75247866	0.57630813	1.2216116	1921	2	2	1
88616	1	0	0	0	0	0	0	0	151921	1	5	19	21	3	3	3	3	1	1	2	2	3	3	3	3	4	3	3															-0.13417098	-0.10475513	-0.24516316	1921	2	3	1
88402	0	0	1	0	0	0	1	1	151932	1	5	19	32	3	3	2	2	3	3	3	2	3	3	4	3	4	3	3	2	2	3	3	3	3	2	4	3	3	3	4	3	3	0.18713245	0.19132665	0.2274307	1932	2	1	0.33333334
88836	0	0	0	0	0	0	0	0	151932	1	5	19	32	3	2	2	3	3	2	3	2	3	2	3	3	4	4	3	2	2	4	3	2	3	3	3	2	3	3	4	3	3	-0.009046804	0.063051656	0.05631398	1932	2	2	0.33333334
88655	1	1	1	0	0	0	0	0	151932	1	5	19	32	3	3	1	3	1	3	2	3	2	3	4	4	4	4	4	3	1	1	1	3	3	2	4	3	3	4	4	4	3	0.020396372	-0.22680654	1.6064801	1932	2	3	0.33333334
88274	0	0	0	0	0	0	0	0	158118	1	5	8	118	3	4	4	4	4	4	4	4	4	3	4	4	4	4	4	3	3	3	3	4	3	4	3	2	4	4	4	3	4	2.8012767	2.7020204	1.6064801	8118	2	1	0.66666669
88719	1	0	0	0	0	0	0	0	158118	1	5	8	118	3	2	2	3	2	2	3	2	3	3	3	3	4	4	4	1	1	3	2	1	1	1	3	3	3	3	4	4	3	-0.013266892	-0.095776297	0.66451401	8118	2	2	0.66666669
88466	1	0	1	1	1	1	0	0	158118	1	5	8	118	3	2	4	4	3	2	3	4	3	2	4	4	4	4	4															1.1885211	1.0492587	1.4024549	8118	2	3	0.66666669
88508	1	0	0	0	0	0	0	0	15894	1	5	8	94	3	1	3	0	0	3	1	1	2	3	3	4	4	3	1	1	3	1	1	1	2	1	3	3	3	3	3	3	2	-1.4064491	-1.4214844	-0.32276759	894	2	1	1
88682	1	0	0	0	0	0	0	0	15894	1	5	8	94	3															1	3	3	1	1	2	2	2	3	3	3	2	2	3	-5.64E-18	-5.64E-18	-5.64E-18	894	2	2	1
88381	1	0	0	0	0	0	0	0	15894	1	5	8	94	3	1	1	1	1	1	2	1	3	1	3	3	3	3	3															-1.3972958	-1.3295614	-0.86072922	894	2	3	1
88329	0	0	0	0	0	0	0	0	191751	1	9	17	51	3	3	4	3	1	2	2	1	3	3	3	4	4	4	3	3	4	3	4	4	3	4	3	4	4	4	3	3	4	0.017957408	-0.046995599	0.57615077	1751	2	1	0.66666669
88705	1	0	0	0	0	0	0	0	191751	1	9	17	51	3	2	2	2	1	2	2	2	1	2	3	3	4	4	3	4	4	4	4	4	3	2	2	4	4	4	4	4	4	-0.78054678	-0.77676946	0.05631398	1751	2	2	0.66666669
88549	1	0	0	0	1	1	0	0	191751	1	9	17	51	3	2	3	3	1	3	3	1	2	2	3	3	4	4	2															-0.35742462	-0.26902187	-0.27703187	1751	2	3	0.66666669
88254	1	0	0	0	1	0	0	0	191763	1	9	17	63	3	0	1	2	0	1	0	1	0	2	3	3	4	4	3	2	2	3	2	3	2	3	3	3	3	3	4	4	3	-2.1326025	-2.2866352	0.05631398	1763	2	1	1
88640	1	0	0	0	1	0	0	0	191763	1	9	17	63	3	3	2	4	3	1	4	2	2	3	3	3	4	3	4	2	1	4	3	3	4	2	3	3	3	4	4	3	4	0.49500126	0.48655176	0.14718212	1763	2	2	1
88271	1	0	0	0	1	0	0	0	191763	1	9	17	63	3	2	2	3	2	3	3	2	1	2	3	3	3	3	3	3	3	3	3	3	3	3	3	3	3	3	3	3	3	-0.30770913	-0.23083419	-0.7624315	1763	2	3	1
88409	0	0	0	0	1	0	0	0	1921105	1	9	21	105	3	2	3	3	3	2	2	1	3	3	3	4	4	4	2															-0.07459829	-0.046715245	0.2994214	21105	2	1	0.66666669
88850	1	0	0	0	0	0	0	0	1921105	1	9	21	105	3	2	2	3	2	2	2	2	2	2	3	3	4	2	3															-0.44112656	-0.34141362	-0.81989056	21105	2	2	0.66666669
88406	1	0	0	0	1	0	0	0	1921105	1	9	21	105	3	1	1	2	0	1	2	1	1	2	2	3	4	3	2	2	1	3	1	2	3	2	3	3	4	3	4	4	4	-1.6855671	-1.5834707	-1.197939	21105	2	3	0.66666669
88730	0	0	0	0	0	0	0	0	192129	1	9	21	29	3	3	2	3	1	3	2	1	1	3	1	3	4	2	1															-0.76507211	-0.55605888	-1.8831811	2129	2	1	0
88703	0	0	1	1	0	0	0	0	192129	1	9	21	29	3	0	0	0	0	0	2	1	0	3	3	3	3	3	4															-2.4593973	-2.7129402	-0.21796755	2129	2	2	0
88295	0	0	0	0	0	0	0	0	192129	1	9	21	29	3	3	2	3	2	3	3	4	4	3	2	4	4	4	3															0.56441987	0.62110668	0.16343509	2129	2	3	0
88533	1	0	0	0	0	0	0	0	192170	1	9	21	70	3	3	1	2	1	1	3	1	2	3	3	4	4	4	2	1	0	2	1	0	0	1	0	3	2	4	4	2	3	-0.76527238	-0.77729601	0.2994214	2170	2	1	1
88864	1	0	0	0	0	0	0	0	192170	1	9	21	70	3															1	3	1	3	4	3	3	3	3	3	3	4	4	2	-5.64E-18	-5.64E-18	-5.64E-18	2170	2	2	1
88632	1	0	0	0	0	0	0	0	192170	1	9	21	70	3	1	4	4	4	1	4	4	4	4	4	4	4	4	4															2.108963	1.8104752	1.8603652	2170	2	3	1
88379	1	0	0	0	0	0	0	0	192198	1	9	21	98	3	1	3	3	1	3	2	2	1	3	3	3	4	4	3	1	3	1	1	1	3	2	3	1	3	3	4	4	3	-0.50588799	-0.59178656	0.24013239	2198	2	1	1
88276	1	0	1	1	0	0	0	0	192198	1	9	21	98	3	1	1	2	2	3	3	1	1	1	3	4	4	4	4															-0.85762626	-0.91259265	0.78034073	2198	2	2	1
88380	1	0	0	0	0	0	0	0	192198	1	9	21	98	3	3	4	4	4	4	3	4	4	3	3	3	4	4	3	3	3	3	3	2	3	2	2	3	3	3	4	3	3	1.8612076	1.9878229	0.24013239	2198	2	3	1
88779	0	0	0	0	0	0	0	0	210255	2	10	25	5	3	0	4	4	4	4	4	3	4	3	3	3	3	3	3	2	3	2	2	2	3	2	3	3	3	3	4	3	3	1.6110548	1.8140575	-0.58495522	255	3	1	0.66666669
88729	1	0	0	0	0	0	0	0	210255	2	10	25	5	3	2	3	2	2	3	2	2	2	3	3	3	3	3	3															-0.30172455	-0.28302109	-0.58495522	255	3	2	0.66666669
88518	1	0	0	0	0	0	0	0	210255	2	10	25	5	3	2	2	3	2	1	2	1	2	3	3	3	4	3	2	3	2	3	3	1	2	2	1	3	3	3	4	3	1	-0.60470206	-0.53089207	-0.58220458	255	3	3	0.66666669
88828	1	0	1	0	0	0	0	0	210256	2	10	25	6	3	3	2	2	2	3	3	3	3	2	3	3	3	3	3															0.050252605	0.17860432	-0.7624315	256	3	1	1
88727	1	0	1	0	0	0	0	0	210256	2	10	25	6	3	1	1	3	1	1	2	3	2	3	3	3	3	3	3	1	3	3	3	2	3	2	2	1	3	3	4	4	3	-0.75319123	-0.79195493	-0.58495522	256	3	2	1
88785	1	0	0	0	0	0	0	0	210256	2	10	25	6	3	2	2	2	1	3	2	2	1	2	3	3	4	3	3															-0.76318592	-0.71721464	-0.42544836	256	3	3	1
88766	1	0	0	0	0	0	0	0	210268	2	10	26	8	3	4	4	4	4	4	3	4	2	4	4	4	4	4	4	1	3	3	1	3	2	1	3	3	3	4	4	3	1	2.2271802	1.9893398	1.8603652	268	3	1	1
88617	1	0	0	0	0	0	0	0	210268	2	10	26	8	3	4	4	4	1	2	4	4	3	2	3	4	4	4	4	4	4	4	4	4	4	4	4	4	4	4	4	4	4	1.5772272	1.591186	0.83256066	268	3	2	1
88343	1	0	0	0	1	1	0	0	210268	2	10	26	8	3	2	2	3	2	3	3	2	2	3	3	3	3	4	4	2	3	4	1	3	2	2	2	4	3	4	4	2	4	-0.047122244	-0.13431913	0.29990846	268	3	3	1
88448	1	0	0	0	0	0	0	0	215255	2	15	25	5	3	3	3	3	3	3	1	3	3	3	3	3	3	3	3	2	2	3	3	2	2	2	2	2	2	2	2	2	2	0.48345596	0.57211065	-0.58495522	255	3	1	0.66666669
88519	0	0	1	0	0	0	1	0	215255	2	15	25	5	3	2	2	2	2	2	2	2	2	1	1	2	2	2	1															-0.7828064	-0.4958587	-3.0608191	255	3	2	0.66666669
88592	1	0	1	0	0	0	1	0	215255	2	15	25	5	3	2	3	4	1	2	4	3	1	3	3	3	4	3	4															0.30046812	0.20311728	0.14718212	255	3	3	0.66666669
88303	0	0	0	0	0	0	0	0	215258	2	15	25	8	3	4	4	4	4	4	4	4	4	2	3	3	4	4	3															2.3481953	2.7020204	0.05631398	258	3	1	0.33333334
88457	0	0	1	1	0	0	0	0	215258	2	15	25	8	3	3	3	4	3	3	3	3	3	3	3	4	4	4	3	3	4	3	4	3	3	3	2	3	3	3	3	3	3	0.97237301	0.9828949	0.57615077	258	3	2	0.33333334
88255	1	1	0	0	0	0	0	0	215258	2	15	25	8	3	2	2	2	2	2	3	2	2	3	3	3	4	3	3	2	3	2	3	3	4	2	3	3	3	3	3	3	3	-0.38561404	-0.3661451	-0.24516316	258	3	3	0.33333334
88884	0	0	0	0	0	0	0	0	215261	2	15	26	1	3	1	2	2	1	3	1	3	3	4	4	3	4	4	3	3	4	4	4	4	4	4	4	4	4	4	4	4	4	-0.46717015	-0.67793733	0.9177478	261	3	1	0.33333334
88491	0	0	0	0	0	0	0	0	215261	2	15	26	1	3	2	2	3	2	1	3	2	1	3	3	3	3	3	3	2	3	2	2	3	3	1	1	3	3	3	4	4	2	-0.37140065	-0.36111733	-0.58495522	261	3	2	0.33333334
88391	1	1	0	0	0	0	1	1	215261	2	15	26	1	3	1	3	2	2	1	2	3	1	3	3	3	3	3	3	2	3	3	1	3	3	1	2	3	3	3	4	3	3	-0.55963635	-0.57798618	-0.58495522	261	3	3	0.33333334
88348	1	0	0	0	0	0	0	0	215265	2	15	26	5	3	1	4	3	3	1	2	2	2	3	4	3	4	4	3	3	3	4	2	3	2	2	2	3	3	3	4	4	3	-0.01436244	-0.14437036	0.73733878	265	3	1	1
88797	1	0	0	0	0	0	0	0	215265	2	15	26	5	3	1	3	3	1	3	3	1	3	3	3	4	4	4	4	1	3	3	1	1	3	3	1	4	4	3	4	4	4	-0.1357577	-0.332717	1.0223054	265	3	2	1
88631	1	0	0	0	0	0	0	0	215265	2	15	26	5	3															4	2	3	3	3	4	3	3	3	3	4	4	3	3	-5.64E-18	-5.64E-18	-5.64E-18	265	3	3	1
88868	1	0	1	0	0	0	0	0	215266	2	15	26	6	3	2	1	3	2	3	3	2	1	2	3	3	4	4	3	1	1	2	1	3	2	2	2	3	3	3	4	4	3	-0.37875167	-0.34157842	0.05631398	266	3	1	1
88773	1	0	1	0	0	0	0	0	215266	2	15	26	6	3	3	3	3	3	3	3	3	3	3	3	3	4	3	3	2	3	3	3	3	3	3	3	3	3	3	4	3	3	0.67571545	0.76607972	-0.24516316	266	3	2	1
88771	1	0	0	0	0	0	0	0	215266	2	15	26	6	3	2	4	3	2	3	3	3	2	4	4	4	4	4	4	3	3	3	2	3	3	2	2	3	3	4	4	4	3	0.6478067	0.34635529	1.8603652	266	3	3	1
88451	0	0	0	0	0	0	0	0	215267	2	15	26	7	3	1	2	3	3	3	3	1	3	3	4	4	4	4	1	3	3	1	3	3	3	1	3	3	2	4	4	4	1	-0.090779662	-0.14991245	0.85638058	267	3	1	0.66666669
88520	1	0	0	0	0	0	1	1	215267	2	15	26	7	3	3	3	3	1	3	3	3	2	2	3	3	3	3	2															0.1009087	0.27191174	-1.0913976	267	3	2	0.66666669
88839	1	0	0	0	0	0	0	0	215267	2	15	26	7	3	1	3	1	1	2	2	3	1	3	3	3	3	3	3	1	3	1	1	2	1	2	0	3	3	3	4	3	3	-0.78384227	-0.83594733	-0.58495522	267	3	3	0.66666669
88368	1	1	0	0	0	0	0	0	216256	2	16	25	6	3	1	1	1	1	2	2	1	1	2	3	3	4	3	2	0	1	1	0	0	1	1	3	1	4	3	4	3	2	-1.5062593	-1.4393525	-0.76387662	256	3	1	0.33333334
88541	0	0	1	0	1	1	1	1	216256	2	16	25	6	3	3	3	3	3	3	2	3	3	3	3	3	3	3	3	3	3	3	3	2	2	3	3	3	3	3	3	3	3	0.51351607	0.60020232	-0.58495522	256	3	2	0.33333334
88704	0	0	1	0	0	0	0	0	216256	2	16	25	6	3	2	3	3	2	2	3	2	1	2	3	4	4	3	3	3	3	3	1	4	4	2	3	3	3	4	4	4	4	-0.18649442	-0.139221	-0.098424748	256	3	3	0.33333334
88431	1	1	1	0	0	0	1	1	216257	2	16	25	7	3	1	2	3	3	3	2	2	2	3	3	3	3	3	3															-0.32547218	-0.31187937	-0.58495522	257	3	1	0.33333334
88560	0	0	1	0	0	0	0	0	216257	2	16	25	7	3	2	1	1	1	3	3	1	2	2	3	3	4	3	3															-0.94431502	-0.87726021	-0.42544836	257	3	2	0.33333334
88294	0	0	0	0	0	0	0	0	216257	2	16	25	7	3	3	3	3	1	4	3	2	3	2	3	3	4	3	1	3	3	3	3	4	3	2	1	2	3	3	3	3	1	0.11182757	0.32074511	-0.89739931	257	3	3	0.33333334
88470	1	0	0	0	0	0	0	0	217252	2	17	25	2	3	1	3	3	1	3	3	3	2	4	4	4	4	4	4	1	3	3	1	3	2	1	3	3	3	3	3	3	3	0.2315791	-0.12225467	1.8603652	252	3	1	1
88624	1	0	0	0	0	0	0	0	217252	2	17	25	2	3	4	4	4	4	2	4	4	4	4	4	4	4	4	4	4	4	4	4	4	4	2	4	4	3	4	4	4	3	2.6504009	2.3937624	1.8603652	252	3	2	1
88475	1	0	0	0	0	0	0	0	217252	2	17	25	2	3	1	1	3	1	4	3	3	2	3	3	3	3	3	3	2	3	3	2	3	2	1	2	2	3	3	4	3	3	-0.37394777	-0.40197513	-0.58495522	252	3	3	1
88858	0	0	1	0	0	0	1	1	217265	2	17	26	5	3	3	2	4	3	2	3	3	2	3	3	3	4	4	2	3	1	4	2	3	2	4	3	4	4	4	4	4	1	0.46122	0.54691881	-0.075085379	265	3	1	0
88769	0	0	1	0	0	0	0	0	217265	2	17	26	5	3	3	2	2	2	3	3	2	2	2	3	3	3	2	3	3	3	3	3	3	4	3	3	3	3	3	3	3	3	-0.2568059	-0.12222895	-1.1817294	265	3	2	0
88554	0	0	0	0	0	0	0	0	217265	2	17	26	5	3	1	1	1	1	0	1	1	1	1	3	3	4	4	4															-1.697276	-1.7522384	0.41296598	265	3	3	0
88458	1	0	1	1	0	0	0	0	219252	2	19	25	2	3	2	3	4	1	3	3	2	3	3	3	3	3	4	3	2	3	4	2	3	4	2	1	2	3	4	4	4	3	0.22417724	0.18910564	-0.10927757	252	3	1	1
88645	1	0	0	0	0	0	0	0	219252	2	19	25	2	3	2	3	4	2	1	3	2	2	3	3	3	4	4	3	3	3	3	1	3	2	1	1	3	3	3	4	2	3	0.091244489	0.064085789	0.24013239	252	3	2	1
88678	1	0	0	0	0	0	0	0	219252	2	19	25	2	3	2	2	2	3	3	2	2	1	3	3	3	4	3	3	2	1	3	2	4	4	1	2	2	3	3	4	2	3	-0.45748696	-0.4351773	-0.24516316	252	3	3	1
88301	0	0	0	0	0	0	0	0	219255	2	19	25	5	3	1	1	3	3	2	3	1	3	1	3	3	4	4	3															-0.49899095	-0.4025301	-0.017069994	255	3	1	0.66666669
88292	1	0	0	0	0	0	0	0	219255	2	19	25	5	3	2	2	4	2	2	3	3	3	2	4	4	4	4	4	2	2	2	1	1	3	1	2	1	3	4	4	3	3	0.37882057	0.2360445	1.4024549	255	3	2	0.66666669
88501	1	0	1	1	0	0	0	0	219255	2	19	25	5	3	2	2	3	3	3	3	1	2	3	4	4	4	3	4	2	1	2	2	3	2	1	2	3	3	3	3	3	3	0.032457333	-0.11478363	1.0164143	255	3	3	0.66666669
88400	1	0	0	0	0	0	0	0	219258	2	19	25	8	3	3	2	3	1	1	3	3	2	3	3	4	4	4	3	2	2	3	2	3	3	3	1	2	3	4	4	4	4	-0.020536017	-0.085854404	0.57615077	258	3	1	1
88753	1	0	0	0	0	0	0	0	219258	2	19	25	8	3	1	3	3	1	1	1	3	3	4	3	4	4	4	4	3	1	4	1	1	1	1	1	3	2	3	4	4	3	-0.14735956	-0.43479654	1.2216116	258	3	2	1
88627	1	0	1	1	0	0	0	0	219258	2	19	25	8	3	3	4	3	2	3	3	2	3	3	3	3	4	4	4	3	2	3	3	3	2	3	3	3	3	3	4	3	4	0.62791592	0.5535903	0.66451401	258	3	3	1
88611	1	0	1	0	0	0	0	0	222261	2	22	26	1	3	2	3	3	2	2	3	3	2	3	3	3	3	4	3	1	3	2	1	3	3	2	1	3	3	3	3	3	3	0.13429008	0.1074509	-0.10927757	261	3	1	1
88432	1	0	0	0	0	0	0	0	222261	2	22	26	1	3	3	4	4	2	3	3	4	4	4	3	4	4	4	3	3	4	4	2	3	4	4	3	4	3	4	4	4	4	1.4283471	1.3513361	0.74653631	261	3	2	1
88658	1	0	1	0	0	0	0	0	222261	2	22	26	1	3	3	3	3	3	3	3	3	2	2	3	4	4	4	4	3	3	4	3	3	2	3	2	2	3	4	4	4	3	0.63846779	0.61753911	0.83256066	261	3	3	1
88556	0	0	0	0	0	0	0	0	222262	2	22	26	2	3	3	3	3	3	2	3	2	3	2	3	3	4	3	3	3	3	3	3	3	1	3	3	3	3	3	3	3	3	0.32981846	0.48669964	-0.42544836	262	3	1	0
88302	0	0	0	0	0	0	0	0	222262	2	22	26	2	3	3	4	2	4	1	3	3	1	3	3	3	3	4	3															0.54511136	0.59742266	-0.10927757	262	3	2	0
88834	0	0	1	1	0	0	0	0	222262	2	22	26	2	3	2	2	3	2	2	2	2	2	3	3	3	4	4	3	2	3	3	2	2	2	2	2	3	3	2	3	3	3	-0.31976047	-0.34141362	0.24013239	262	3	3	0
88576	1	0	1	0	0	0	0	0	222266	2	22	26	6	3	0	0	0	0	0	0	1	3	1	3	4	4	4	3	0	0	0	0	0	0	0	0	2	3	4	4	3	0	-2.5903602	-2.7416384	0.3316775	266	3	1	0.66666669
88530	0	0	0	0	0	0	1	1	222266	2	22	26	6	3	2	2	3	2	1	2	2	2	2	3	3	4	3	4	2	3	2	3	2	2	1	3	3	3	3	4	2	3	-0.41081288	-0.39577445	-0.044719223	266	3	2	0.66666669
88657	1	0	1	0	0	0	0	0	222266	2	22	26	6	3	1	3	4	2	1	1	1	1	0	3	4	4	3	3	1	1	1	1	3	1	0	1	1	3	4	4	3	4	-0.77642542	-0.69436967	-0.19261393	266	3	3	0.66666669
88737	1	0	0	0	0	0	0	0	223252	2	23	25	2	3	2	2	1	1	1	1	2	2	3	3	3	4	3	3	1	1	1	1	2	1	2	1	3	3	3	3	3	2	-0.92053986	-0.93526679	-0.24516316	252	3	1	0.66666669
88666	0	0	0	0	0	0	0	0	223252	2	23	25	2	3	2	3	3	2	2	3	2	3	3	3	3	3	3	3	2	3	2	2	2	3	2	2	3	3	3	3	3	3	0.045765616	0.073681131	-0.58495522	252	3	2	0.66666669
88523	1	0	0	0	0	0	0	0	223252	2	23	25	2	3	3	3	3	3	3	2	2	3	2	3	4	4	4	4	3	4	4	3	4	3	4	3	3	3	3	3	3	4	0.42090869	0.40829146	0.83256066	252	3	3	0.66666669
88799	1	0	0	0	0	0	0	0	223255	2	23	25	5	3	2	1	2	1	1	1	0	1	3	3	4	4	3	4	1	1	3	0	2	1	1	1	3	3	3	4	3	2	-1.2809249	-1.4137948	0.49344775	255	3	1	0.66666669
88286	0	0	0	0	0	0	0	0	223255	2	23	25	5	3	2	3	2	2	0	1	2	2	3	2	3	4	3	3	2	3	3	3	3	3	2	3	3	3	3	3	3	3	-0.61197501	-0.53013903	-0.69807243	255	3	2	0.66666669
88882	1	0	0	0	0	0	0	0	223255	2	23	25	5	3	0	1	1	0	0	0	0	0	3	2	3	4	2	2	1	0	1	0	1	1	0	0	3	2	3	4	1	0	-2.7778482	-2.7896285	-1.4400423	255	3	3	0.66666669
88794	0	0	0	0	0	0	0	0	223257	2	23	25	7	3	3	3	3	4	2	4	3	4	3	3	4	4	4	2	3	3	3	3	3	3	3	4	3	4	3	4	4	3	1.1356755	1.2480308	0.2994214	257	3	1	0
88621	0	0	1	1	0	0	0	0	223257	2	23	25	7	3	3	2	3	3	3	3	3	4	4	4	3	4	4	4	1	3	3	2	4	1	3	1	3	4	4	4	4	4	0.9344691	0.72031564	1.4177634	257	3	2	0
88735	0	0	0	0	0	0	0	0	223257	2	23	25	7	3	3	2	3	3	2	3	3	2	4	3	4	4	4	2															0.35158992	0.33106947	0.48307362	257	3	3	0
88824	0	0	1	0	0	0	0	0	223258	2	23	25	8	3	3	3	3	3	3	3	3	3	2	3	3	4	3	3															0.6050691	0.76607972	-0.42544836	258	3	1	0.66666669
88515	1	0	0	0	0	0	0	0	223258	2	23	25	8	3	1	1	3	3	1	1	3	3	2	4	3	4	4	3															-0.35766712	-0.41118419	0.55149215	258	3	2	0.66666669
88672	1	0	1	0	1	1	0	0	223258	2	23	25	8	3	2	3	3	1	3	3	4	3	3	4	3	4	4	4															0.5106979	0.28335184	1.2034744	258	3	3	0.66666669
88439	1	1	0	0	0	0	0	0	223261	2	23	26	1	3	3	3	3	3	3	2	3	3	2	3	3	3	3	3															0.43984699	0.60020232	-0.7624315	261	3	1	0.33333334
88548	0	0	0	0	0	0	0	0	223261	2	23	26	1	3	2	2	3	3	3	2	2	3	1	3	3	4	4	3	2	3	3	3	1	3	2	1	3	4	4	4	3	4	-0.11532152	-0.017187549	-0.017069994	261	3	2	0.33333334
88256	0	0	0	0	0	0	0	0	223261	2	23	26	1	3	1	3	3	3	1	3	1	4	4	3	4	4	4	3	2	3	1	1	1	2	1	4	2	3	4	4	4	3	0.14235558	0.002582484	0.74653631	261	3	3	0.33333334
88559	1	0	0	0	0	0	0	0	23251	2	3	25	1	3	3	4	3	3	3	3	3	4	2	4	3	4	4	3															1.0835042	1.1329826	0.55149215	251	2	1	0.66666669
88603	1	0	0	0	0	0	1	1	23251	2	3	25	1	3	1	2	1	1	3	3	2	3	3	3	3	4	2	3	3	3	3	3	3	3	2	3	2	3	3	3	3	3	-0.66314226	-0.65186554	-0.61846721	251	2	2	0.66666669
88441	0	0	0	0	0	0	0	0	23251	2	3	25	1	3	2	0	0	0	0	2	1	0	1	2	4	4	4	4															-2.1253271	-2.1788819	0.35496128	251	2	3	0.66666669
88792	0	0	0	0	0	0	0	0	23252	2	3	25	2	3	1	1	1	0	2	0	1	0	3	2	4	4	3	2	2	2	2	3	3	3	2	4	2	2	3	3	3	2	-2.0862136	-2.1108341	-0.7139256	252	2	1	0.33333334
88772	0	0	0	0	0	0	0	0	23252	2	3	25	2	3	3	3	4	2	2	4	2	2	3	3	2	3	4	3															0.47505125	0.50216717	-0.38523373	252	2	2	0.33333334
88872	1	1	0	0	0	0	0	0	23252	2	3	25	2	3	3	2	3	2	3	3	2	2	3	3	3	4	4	3	2	3	3	2	3	1	3	2	3	3	4	4	4	3	0.056455355	0.055665519	0.24013239	252	2	3	0.33333334
88315	1	0	0	0	0	0	0	0	23255	2	3	25	5	3	2	3	3	3	3	3	2	4	4	2	3	4	3	3	3	3	3	3	3	3	2	3	3	3	3	4	3	3	0.37688404	0.45167604	-0.57205987	255	2	1	1
88626	1	0	0	0	0	0	0	0	23255	2	3	25	5	3	2	4	4	4	3	2	2	2	2	4	4	4	4	4	4	4	4	4	4	4	4	4	4	4	3	4	4	4	0.72392857	0.57467902	1.4024549	255	2	2	1
88464	1	0	0	0	0	0	0	0	23255	2	3	25	5	3	2	3	3	2	3	3	3	1	3	2	3	4	4	3	2	3	3	1	3	3	3	1	3	4	3	4	4	4	0.071555689	0.10380898	-0.20516798	255	2	3	1
88721	0	0	1	0	0	0	0	0	23261	2	3	26	1	3	1	2	2	1	3	1	0	2	3	3	3	4	2	0	1	3	3	1	3	1	3	1	3	3	3	3	3	3	-1.2738514	-1.1671742	-1.2673821	261	2	1	0.33333334
88689	1	1	0	0	0	0	0	0	23261	2	3	26	1	3	3	3	3	2	3	4	3	3	1	3	3	3	3	3	3	4	3	2	4	3	2	3	2	2	3	3	3	3	0.56741327	0.72828329	-0.86072922	261	2	2	0.33333334
88372	0	0	1	0	0	0	0	0	23261	2	3	26	1	3	3	2	3	3	1	2	1	2	2	2	3	4	3	1	3	2	3	3	3	3	2	3	3	3	3	3	3	3	-0.52630699	-0.23094869	-1.3708891	261	2	3	0.33333334
88472	1	0	1	0	0	0	1	1	23267	2	3	26	7	3	2	3	3	1	4	3	1	4	3	4	3	4	4	3	1	2	1	0	3	2	2	1	3	3	3	4	4	3	0.14866559	0.020934999	0.73733878	267	2	1	0.66666669
88496	0	0	0	0	0	0	0	0	23267	2	3	26	7	3	2	3	3	1	4	3	1	1	2	3	3	3	3	3															-0.39942351	-0.33029178	-0.7624315	267	2	2	0.66666669
88445	1	0	1	0	0	0	0	0	23267	2	3	26	7	3	0	0	0	0	1	0	0	0	1	2	3	4	2	3	1	0	1	1	2	2	0	1	0	3	3	4	1	3	-3.2459259	-3.1963558	-1.4117645	267	2	3	0.66666669
88397	0	0	0	0	0	0	0	0	24261	2	4	26	1	3	2	0	3	3	1	3	3	1	4	3	4	4	4	1	1	1	2	1	1	1	1	1	3	3	3	3	3	1	-0.16536236	-0.20791379	0.44361547	261	2	1	0.33333334
88433	0	0	0	0	0	0	0	0	24261	2	4	26	1	3	3	3	4	2	4	3	4	1	1	3	3	4	4	3															0.69454467	0.81029898	-0.017069994	261	2	2	0.33333334
88866	1	1	1	1	0	0	1	1	24261	2	4	26	1	3	3	4	4	4	4	3	4	4	4	3	4	4	2	4	3	3	4	4	3	3	4	4	4	4	4	4	4	4	2.0242107	1.9878229	0.44047758	261	2	3	0.33333334
88883	1	0	1	0	0	0	1	0	24262	2	4	26	2	3	1	2	2	0	2	2	2	1	2	3	3	4	3	3															-1.1356915	-1.145861	-0.42544836	262	2	1	1
88355	1	0	1	0	0	0	1	0	24262	2	4	26	2	3	3	3	3	2	3	3	2	4	2	2	3	3	4	2	3	2	4	2	4	2	2	3	3	2	3	3	3	3	0.2608391	0.47972766	-1.1262553	262	2	2	1
88288	1	0	1	0	0	0	0	0	24262	2	4	26	2	3	1	0	0	0	0	0	3	0	3	3	4	4	4	4	3	2	2	0	3	2	4	3	2	4	4	3	4	4	-2.2312336	-2.5767093	1.0223054	262	2	3	1
88600	0	0	0	0	0	0	0	0	24268	2	4	26	8	3	2	2	2	2	1	1	2	0	2	3	3	4	2	1	1	2	2	1	3	2	2	2	2	2	3	4	2	1	-1.0200148	-0.83761519	-1.3675833	268	2	1	0
88674	0	0	0	0	0	0	0	0	24268	2	4	26	8	3															2	3	4	3	3	4	2	3	3	3	3	4	3	1	-5.64E-18	-5.64E-18	-5.64E-18	268	2	2	0
88725	0	0	0	0	0	0	0	0	24268	2	4	26	8	3	3	2	3	2	3	3	3	2	2	3	3	4	4	3	3	2	4	3	3	3	3	2	4	3	3	4	3	3	0.15662253	0.22347675	0.05631398	268	2	3	0
88593	0	0	0	0	0	0	0	0	26256	2	6	25	6	3	2	2	3	1	3	1	2	2	3	4	3	3	2	2	2	2	3	0	3	1	3	1	4	4	4	4	3	3	-0.54302156	-0.52491492	-0.93882507	256	2	1	0
88474	0	0	0	0	0	0	0	0	26256	2	6	25	6	3	3	3	3	3	4	3	3	3	4	4	4	4	4	4	3	4	3	3	4	3	2	2	4	4	3	4	4	3	1.0994555	0.86729515	1.8603652	256	2	2	0
88776	0	0	1	1	0	0	1	1	26256	2	6	25	6	3															4	4	4	4	4	4	4	4	4	4	4	4	4	4	-5.64E-18	-5.64E-18	-5.64E-18	256	2	3	0
88599	0	0	0	0	0	0	0	0	27258	2	7	25	8	3	2	3	3	3	3	3	2	3	3	3	3	3	4	4	2	3	3	2	3	2	2	3	3	4	4	4	4	4	0.41522136	0.34229699	0.29990846	258	2	1	0
88503	0	0	0	0	0	0	0	0	27258	2	7	25	8	3	2	1	4	0	1	3	1	3	3	3	4	4	4	4	3	1	3	1	1	3	1	1	3	3	3	3	4	1	-0.42516887	-0.66023684	1.0223054	258	2	2	0
88613	0	0	1	1	0	0	0	0	27258	2	7	25	8	3	4	4	3	3	3	4	4	3	4	4	3	3	3	4	4	3	4	4	4	4	3	4	3	3	4	3	3	4	1.7608064	1.6384161	0.45610213	258	2	3	0
88334	1	0	1	0	0	0	0	0	27261	2	7	26	1	3															2	3	4	3	2	3	2	2	3	3	3	4	3	3	-5.64E-18	-5.64E-18	-5.64E-18	261	2	1	0.66666669
88761	1	0	1	0	0	0	0	0	27261	2	7	26	1	3	3	4	3	1	3	4	2	2	3	4	4	4	4	4	3	3	3	3	3	3	2	3	4	2	4	3	3	3	0.70540696	0.44908983	1.6064801	261	2	2	0.66666669
88879	0	0	1	0	0	0	0	0	27261	2	7	26	1	3	2	2	3	1	3	3	3	1	2	3	3	4	3	4															-0.24762575	-0.25870186	-0.044719223	261	2	3	0.66666669
88465	1	0	1	0	0	0	0	0	27266	2	7	26	6	3	0	0	0	0	4	1	3	1	3	3	4	4	4	3	3	3	3	1	4	1	1	1	3	3	3	3	3	3	-1.875156	-2.1758363	0.57615077	266	2	1	1
88818	1	0	0	0	0	0	0	0	27266	2	7	26	6	3	3	4	4	3	3	3	3	3	3	3	4	4	4	3															1.1882589	1.2042825	0.57615077	266	2	2	1
88745	1	0	1	0	0	0	1	1	27266	2	7	26	6	3	3	2	4	3	1	3	1	1	3	3	3	3	2	4	1	3	3	3	3	2	2	1	3	3	3	3	2	3	0.03833865	0.047451328	-0.62865168	266	2	3	1
88760	0	0	1	1	0	0	0	0	28252	2	8	25	2	3	2	1	1	2	3	3	1	3	2	3	4	4	3	3															-0.61311859	-0.53821284	-0.098424748	252	2	1	0.66666669
88777	1	0	0	0	0	0	0	0	28252	2	8	25	2	3	1	3	3	2	1	3	3	1	1	3	3	4	3	3	2	2	2	1	3	3	1	3	3	3	3	4	4	3	-0.30266523	-0.1999826	-0.51301867	252	2	2	0.66666669
88661	1	0	0	0	0	0	0	0	28252	2	8	25	2	3	1	1	3	1	3	3	3	2	2	3	4	4	3	3															-0.47809252	-0.46476808	-0.098424748	252	2	3	0.66666669
88375	0	0	1	0	1	1	1	1	28261	2	8	26	1	3	3	3	2	3	1	3	2	1	3	3	4	3	3	2															-0.10372782	-0.012585557	-0.59799147	261	2	1	0.33333334
88405	1	1	0	0	0	0	0	0	28261	2	8	26	1	3	1	0	1	1	1	1	1	1	2	3	3	4	3	1	1	0	1	1	3	1	0	1	2	3	3	4	1	0	-1.9250863	-1.8361217	-0.89739931	261	2	2	0.33333334
88683	0	0	1	0	0	0	0	0	28261	2	8	26	1	3	2	3	3	2	2	3	2	1	2	3	4	4	3	3	3	3	3	3	3	3	2	2	3	3	4	4	4	2	-0.18649442	-0.139221	-0.098424748	261	2	3	0.33333334
[truncated: 7 more columns]
